# Supplementary material for: Elucidation of Mechanism of Soil Degradation Caused by Continuous Cropping of Dictyophora rubrovalvata Using Metagenomic and Metabolomic Technologies
Source: Microorganisms. 2025 Sep 19;13(9):2186. doi: 10.3390/microorganisms13092186 (PMC12473074; doi:10.3390/microorganisms13092186)
Supplement: Supplementary file 1 [file microorganisms-13-02186-s001.zip › Table S1.xlsx]

## Sheet: Sheet1
Table S1 Experimental design
Time	CC0(uncultivated)	CC1 (one cropping cycle)	CC2 (two cropping cycle)	CC3 (three cropping cycle)
2023-09	To be cultivated	To be cultivated	To be cultivated	First cultivation
2024-02	To be cultivated	To be cultivated	First cultivation	Second cultivation
2024-07	To be cultivated	First cultivation	Second cultivation	Third cultivation
2024-12	Harvested (0 cycles total)	Harvested (1 cycle total)	Harvested (2 cycles total)	Harvested (3 cycles total)
