# Supplementary material for: Elucidation of Mechanism of Soil Degradation Caused by Continuous Cropping of Dictyophora rubrovalvata Using Metagenomic and Metabolomic Technologies
Source: Microorganisms. 2025 Sep 19;13(9):2186. doi: 10.3390/microorganisms13092186 (PMC12473074; doi:10.3390/microorganisms13092186)
Supplement: Supplementary file 1 [file microorganisms-13-02186-s001.zip › Table S2.xlsx]

## Sheet: Sheet1
Table S2 Temperature, humidity and light control parameters at different developmental stages of Dictyophora rubrovalvata
Developmental Stage	Air Temperature (℃)	Air Humidity (%)	Light Conditions
Mycelial Growth Stage	18～20 ℃	0.85	Completely dark
Mycelial Knotting Stage	20～22 ℃	90%～95%	Completely dark
Primordium Differentiation Stage	22～23 ℃	0.95	100–300 lx diffuse light
Fruiting Body Growth Stage	22～23 ℃	85%～90%	100–300 lx diffuse light
