# Supplementary material for: Elucidation of Mechanism of Soil Degradation Caused by Continuous Cropping of Dictyophora rubrovalvata Using Metagenomic and Metabolomic Technologies
Source: Microorganisms. 2025 Sep 19;13(9):2186. doi: 10.3390/microorganisms13092186 (PMC12473074; doi:10.3390/microorganisms13092186)
Supplement: Supplementary file 1 [file microorganisms-13-02186-s001.zip › Table S3.xlsx]

## Sheet: Sheet1
Table S3 LDA scores of microbial biomarkers identified by LEfSe under different continuous cropping treatments (Bacteria).
Name	Abundance	Group	LDA_score	p-value
g__Sphingomonas	5.06935	CC0	4.73109	0.0237441
g__Pseudolabrys	4.52396	CC0	4.0666	0.0344647
g__Niastella	4.25427	CC0	3.94473	0.0237441
c__Alphaproteobacteria.unclassified	4.48893	CC0	3.93694	0.0248799
c__Alphaproteobacteria	4.48893	CC0	3.90719	0.0248799
g__Devosia	4.25379	CC0	3.90303	0.0248799
g__Mesorhizobium	4.23989	CC0	3.84388	0.0237441
g__Bradyrhizobium	4.28896	CC0	3.83662	0.0378118
o__Hyphomicrobiales.unclassified	4.12053	CC0	3.77928	0.0237441
o__Hyphomicrobiales	4.12053	CC0	3.74564	0.0237441
g__Phenylobacterium	3.99755	CC0	3.59665	0.0306861
g__Paraflavitalea	3.76369	CC0	3.46738	0.0237441
g__Pseudoxanthomonas	3.78174	CC0	3.42853	0.0237441
g__Sphingopyxis	3.73393	CC0	3.42007	0.0237441
g__Arenimonas	3.73489	CC0	3.40891	0.0248799
g__Steroidobacter	3.98882	CC0	3.35534	0.0378118
o__Rhodospirillales.unclassified	3.79274	CC0	3.31646	0.0248799
o__Rhodospirillales	3.79274	CC0	3.31587	0.0248799
g__Bauldia	3.71603	CC0	3.31425	0.0187854
g__Sphingosinicella	3.67627	CC0	3.29696	0.0237441
f__Chitinophagaceae	3.63803	CC0	3.2848	0.0248799
f__Chitinophagaceae.unclassified	3.63803	CC0	3.27682	0.0248799
g__Rhizobium	3.60989	CC0	3.24807	0.0248799
g__Bosea	3.50801	CC0	3.15274	0.0299805
g__Pseudorhodoplanes	3.60015	CC0	3.10451	0.0248799
o__Sphingobacteriales.unclassified	3.4943	CC0	3.08616	0.0216228
o__Sphingobacteriales	3.4943	CC0	3.07367	0.0216228
g__Altererythrobacter	3.42382	CC0	3.05794	0.0237441
g__Chitinophaga	3.42518	CC0	3.00068	0.0248799
g__Chryseolinea	4.44277	CC1	4.01017	0.0378118
g__Ohtaekwangia	3.96431	CC1	3.54474	0.0306861
g__Parachlamydia	3.4715	CC1	3.15568	0.0434351
p__Chlorobi.unclassified	3.47339	CC1	3.10758	0.0248799
p__Chlorobi	3.47339	CC1	3.0975	0.0248799
g__Sphingorhabdus	3.39537	CC1	3.02608	0.0329016
p__Chlamydiae.unclassified	3.31772	CC1	3.0098	0.0155644
p__Chlamydiae	3.31772	CC1	3.00602	0.0155644
g__Staphylococcus	5.07833	CC2	4.70684	0.0231954
g__Chlamydia	4.24099	CC2	3.88667	0.0237441
g__Akkermansia	3.78261	CC2	3.44727	0.0155644
p__Planctomycetes	4.40481	CC3	3.95496	0.0498705
p__Planctomycetes.unclassified	4.40481	CC3	3.94704	0.0498705
Table S3 LDA scores of microbial biomarkers identified by LEfSe under different continuous cropping treatments (Fungi).
Name	Abundance	Group	LDA_score	p-value
g__Glomus	5.40942	CC0	4.93346	0.0434351
g__Anaeromyces	4.76271	CC0	4.37776	0.0260691
g__Syncephalis	4.46816	CC0	4.13364	0.0223153
g__Purpureocillium	4.33614	CC0	4.01612	0.0231954
g__Mixia	4.27669	CC0	3.97374	0.0155644
g__Lobosporangium	4.18917	CC0	3.91194	0.0137809
g__Melampsora	4.21127	CC0	3.88508	0.0170812
g__Coemansia	4.08047	CC0	3.77748	0.0405135
g__Cryptococcus	4.02892	CC0	3.76787	0.024208
g__Zygosaccharomyces	3.85545	CC0	3.63842	0.0236573
g__Choanephora	3.73924	CC0	3.45586	0.0231954
g__Pyronema	3.42451	CC0	3.16295	0.0325382
g__Basidiobolus	4.4196	CC1	4.13302	0.0257475
g__Piromyces	4.2496	CC1	3.96603	0.0245106
g__Candolleomyces	4.19962	CC1	3.94789	0.013249
g__Metarhizium	4.03769	CC1	3.77015	0.0326049
g__Pyrrhoderma	4.08658	CC1	3.76872	0.0358226
g__Absidia	4.05525	CC1	3.74078	0.0414756
g__Rhinocladiella	3.99844	CC1	3.69944	0.013249
g__Ceratocystis	3.83083	CC1	3.57261	0.013249
g__Phialophora	3.87166	CC1	3.55583	0.0318457
g__Neocallimastix	3.75391	CC1	3.47919	0.0337979
g__Eremothecium	3.71537	CC1	3.44461	0.04745
g__Ophiocordyceps	3.72802	CC1	3.43621	0.0311038
g__Fonsecaea	3.73152	CC1	3.42673	0.0269855
g__Conidiobolus	3.69293	CC1	3.39102	0.0244082
g__Rhizomucor	3.66748	CC1	3.35303	0.0286168
g__Kluyveromyces	4.77935	CC2	4.47098	0.0444198
g__Candida	4.47665	CC2	4.15974	0.0257475
g__Moniliophthora	4.26148	CC2	3.97245	0.0269916
g__Piloderma	3.84288	CC2	3.56444	0.0223153
g__Exidia	3.80025	CC2	3.48071	0.0295564
g__Cordyceps	3.75187	CC2	3.4701	0.0200556
g__Dichomitus	3.47438	CC2	3.19793	0.0235371
g__Beauveria	3.31656	CC2	3.12016	0.0269855
g__Histoplasma	3.22094	CC2	3.04042	0.0235371
g__Aspergillus	4.52484	CC3	4.17931	0.0212905
g__Coleophoma	4.27175	CC3	3.9412	0.0170812
g__Gigaspora	4.21368	CC3	3.90071	0.0302547
g__Trichoderma	4.04219	CC3	3.70943	0.0257475
g__Punctularia	3.99469	CC3	3.69369	0.0137809
g__Mollisia	3.94679	CC3	3.64354	0.0137809
g__Spizellomyces	3.91761	CC3	3.62662	0.0480253
g__Gymnopilus	3.34402	CC3	3.62268	0.0170812
g__Monosporascus	3.22875	CC3	3.61615	0.0405135
g__Encephalitozoon	3.94248	CC3	3.60726	0.0421641
g__Orbilia	3.90007	CC3	3.60536	0.0171519
g__Suillus	3.92989	CC3	3.60122	0.0380376
g__Hepatospora	3.8684	CC3	3.57729	0.0269916
g__Pseudogymnoascus	3.81418	CC3	3.56127	0.0223343
g__Malassezia	3.87821	CC3	3.55449	0.0269855
g__Epichloe	3.83236	CC3	3.54414	0.0200556
g__Anncaliia	3.77676	CC3	3.45323	0.0236573
g__Diplocarpon	3.7579	CC3	3.44898	0.0402857
g__Phycomyces	3.66951	CC3	3.42067	0.013249
g__Diaporthe	3.6576	CC3	3.37669	0.0223153
g__Scheffersomyces	3.66066	CC3	3.37027	0.013249
g__Panaeolus	3.63167	CC3	3.3389	0.0200556
g__Xylona	3.58684	CC3	3.33285	0.0254192
g__Tubulinosema	3.55999	CC3	3.29828	0.0223153
g__Leucoagaricus	3.62897	CC3	3.28269	0.0325382
g__Coprinopsis	3.5338	CC3	3.27299	0.0421641
g__Rasamsonia	3.55277	CC3	3.26545	0.0254192
g__Hypoxylon	3.51764	CC3	3.24667	0.0283723
g__Pneumocystis	3.35735	CC3	3.24052	0.0254192
g__Zancudomyces	3.53866	CC3	3.21648	0.013249
g__Jaapia	3.42991	CC3	3.2058	0.0223153
g__Ogataea	3.49487	CC3	3.19222	0.0137809
g__Wallemia	3.29613	CC3	3.17973	0.0254192
g__Debaryomyces	3.48013	CC3	3.17669	0.0170812
g__Fomitopsis	3.5044	CC3	3.16702	0.0223153
g__Nadsonia	3.3635	CC3	3.15736	0.0422825
g__Torulaspora	3.40458	CC3	3.14063	0.0200556
g__Nematocida	3.2812	CC3	3.13985	0.013249
g__Leucosporidium	3.39074	CC3	3.13912	0.0170812
g__Acremonium	3.30541	CC3	3.11984	0.0137809
g__Uncinocarpus	3.35911	CC3	3.10631	0.0254192
g__Ascobolus	3.31978	CC3	3.0991	0.0421641
g__Plicaturopsis	3.34307	CC3	3.09658	0.0380376
g__Clohesyomyces	2.94108	CC3	3.06219	0.0254192
g__Catenaria	3.29663	CC3	3.04572	0.0421641
g__Wickerhamomyces	3.25471	CC3	3.04436	0.013249
g__Tilletiaria	3.18199	CC3	3.04238	0.0223153
g__Batrachochytrium	3.33162	CC3	3.03023	0.0325382
g__Cenococcum	3.21738	CC3	3.0222	0.013249
g__Edhazardia	3.25644	CC3	3.0195	0.0235371
g__Phaffia	3.24876	CC3	3.00858	0.013249
g__Rosellinia	3.08115	CC3	3.00757	0.013249
