# Supplementary material for: Elucidation of Mechanism of Soil Degradation Caused by Continuous Cropping of Dictyophora rubrovalvata Using Metagenomic and Metabolomic Technologies
Source: Microorganisms. 2025 Sep 19;13(9):2186. doi: 10.3390/microorganisms13092186 (PMC12473074; doi:10.3390/microorganisms13092186)
Supplement: Supplementary file 1 [file microorganisms-13-02186-s001.zip › Table S4.xlsx]

## Sheet: CC0vsCC1out.path
Table S4 KEGG pathway enrichment analysis of differential metabolites between CC0 and CC1
KEGG_A_class	KEGG_B_class	Pathway	out (14)	All (143)	P-value	Q-value	Pathway ID	Matebolite	K_IDs
Metabolism	Amino acid metabolism	Phenylalanine metabolism	3	6	0.0127113	0.19067	ko00360	3-Hydroxycinnamic acid;3-Phenylpropanoic acid;BENZOYLFORMIC ACID	C12621+C05629+C02137
Metabolism	Nucleotide metabolism	Purine metabolism	2	5	0.0752545	0.319578	ko00230	Deoxyguanosine;Adenosine	C00330+C00212
Metabolism	Global and overview maps	Nucleotide metabolism	2	5	0.0752545	0.319578	ko01232	Deoxyguanosine;Adenosine	C00330+C00212
Metabolism	Global and overview maps	Degradation of aromatic compounds	3	12	0.0968912	0.319578	ko01220	3-Hydroxycinnamic acid;4-Hydroxycinnamic acid;3-Phenylpropanoic acid	C12621+C00811+C05629
Metabolism	Lipid metabolism	alpha-Linolenic acid metabolism	2	6	0.106526	0.319578	ko00592	FA 9:1+1O;Methyl jasmonate	C16322+C11512
Metabolism	Biosynthesis of other secondary metabolites	Biosynthesis of various antibiotics	1	3	0.26758	0.639042	ko00998	8-(dimethylamino)-7-methyl-10-[(2S,3S,4R)-2,3,4,5-tetrahydroxypentyl]benzo[g]pteridine-2,4-dione	C21647
Metabolism	Metabolism of cofactors and vitamins	Ubiquinone and other terpenoid-quinone biosynthesis	1	4	0.340822	0.639042	ko00130	4-Hydroxycinnamic acid	C00811
Metabolism	Amino acid metabolism	Tyrosine metabolism	1	4	0.340822	0.639042	ko00350	4-Hydroxycinnamic acid	C00811
Metabolism	Global and overview maps	Biosynthesis of secondary metabolites	6	53	0.420548	0.700913	ko01110	(E)-3-(4-hydroxyphenyl)-N-[4-[[(E)-3-(4-hydroxyphenyl)prop-2-enoyl]-[3-[[(E)-3-(4-hydroxyphenyl)prop-2-enoyl]amino]propyl]amino]butyl]prop-2-enamide;"8-(dimethylamino)-7-methyl-10-[(2S,3S,4R)-2,3,4,5-tetrahydroxypentyl]benzo[g]pteridine-2,4-dione";4-Hydroxycinnamic acid;FA 9:1+1O;Phlorhizin;Methyl jasmonate	C18069+C21647+C00811+C16322+C01604+C11512
Metabolism	Lipid metabolism	Linoleic acid metabolism	1	8	0.571012	0.769374	ko00591	9-HPODE	C14827
Environmental Information Processing	Membrane transport	ABC transporters	2	19	0.584316	0.769374	ko02010	Deoxyguanosine;Adenosine	C00330+C00212
Metabolism	Xenobiotics biodegradation and metabolism	Aminobenzoate degradation	1	9	0.615499	0.769374	ko00627	BENZOYLFORMIC ACID	C02137
Metabolism	Lipid metabolism	Biosynthesis of unsaturated fatty acids	1	12	0.724592	0.836067	ko01040	Docosapentaenoic acid (DPA)	C16513
Metabolism	Global and overview maps	Microbial metabolism in diverse environments	3	40	0.809886	0.84022	ko01120	3-Hydroxycinnamic acid;3-Phenylpropanoic acid;BENZOYLFORMIC ACID	C12621+C05629+C02137
Metabolism	Global and overview maps	Metabolic pathways	9	103	0.84022	0.84022	ko01100	16-Hydroxypalmitic acid;Deoxyguanosine;3-Hydroxycinnamic acid;"8-(dimethylamino)-7-methyl-10-[(2S,3S,4R)-2,3,4,5-tetrahydroxypentyl]benzo[g]pteridine-2,4-dione";Adenosine;4-Hydroxycinnamic acid;3-Phenylpropanoic acid;BENZOYLFORMIC ACID;9-HPODE	C18218+C00330+C12621+C21647+C00212+C00811+C05629+C02137+C14827

## Sheet: CC0vsCC2out.path
Table S4 KEGG pathway enrichment analysis of differential metabolites between CC0 and CC2
KEGG_A_class	KEGG_B_class	Pathway	out (31)	All (143)	P-value	Q-value	Pathway ID	Matebolite	K_IDs
Environmental Information Processing	Membrane transport	ABC transporters	11	19	0.000218203	0.00872813	ko02010	Deoxyguanosine;Leucine;Isoleucine;Sucrose;Phenylalanine;Trehalose;Mannitol;Melibiose;Maltose;Deoxyadenosine;Riboflavin	C00330+C00123+C00407+C00089+C00079+C01083+C00392+C05402+C00208+C00559+C00255
Environmental Information Processing	Membrane transport	Phosphotransferase system (PTS)	4	6	0.0201659	0.403318	ko02060	Sucrose;Trehalose;Mannitol;Maltose	C00089+C01083+C00392+C00208
Genetic Information Processing	Translation	Aminoacyl-tRNA biosynthesis	3	4	0.032027	0.427027	ko00970	Leucine;Isoleucine;Phenylalanine	C00123+C00407+C00079
Metabolism	Lipid metabolism	Linoleic acid metabolism	4	8	0.0672737	0.454224	ko00591	13(S)-HODE;"9-Oxo-10(E),12(E)-octadecadienoic acid";13(S)-HpODE;9-HPODE	C14762+C14766+C04717+C14827
Metabolism	Carbohydrate metabolism	Starch and sucrose metabolism	3	5	0.0681336	0.454224	ko00500	Sucrose;Trehalose;Maltose	C00089+C01083+C00208
Metabolism	Global and overview maps	Nucleotide metabolism	3	5	0.0681336	0.454224	ko01232	Deoxyguanosine;Thymidine;Deoxyadenosine	C00330+C00214+C00559
Metabolism	Metabolism of other amino acids	Cyanoamino acid metabolism	2	3	0.118558	0.553953	ko00460	Isoleucine;Phenylalanine	C00407+C00079
Metabolism	Lipid metabolism	Fatty acid elongation	1	1	0.216783	0.553953	ko00062	Palmitic acid	C00249
Metabolism	Lipid metabolism	Mycolic acid biosynthesis	1	1	0.216783	0.553953	ko00074	Trehalose	C01083
Metabolism	Amino acid metabolism	Cysteine and methionine metabolism	1	1	0.216783	0.553953	ko00270	5'-Methylthioadenosine	C00170
Metabolism	Metabolism of other amino acids	Glutathione metabolism	1	1	0.216783	0.553953	ko00480	Pyroglutamic acid	C01879
Metabolism	Biosynthesis of other secondary metabolites	Biosynthesis of various other secondary metabolites	1	1	0.216783	0.553953	ko00997	Phenylalanine	C00079
Metabolism	Global and overview maps	Fatty acid metabolism	1	1	0.216783	0.553953	ko01212	Palmitic acid	C00249
Cellular Processes	Cell motility	Bacterial chemotaxis	1	1	0.216783	0.553953	ko02030	Maltose	C00208
Metabolism	Global and overview maps	Biosynthesis of amino acids	3	8	0.236992	0.553953	ko01230	Leucine;Isoleucine;Phenylalanine	C00123+C00407+C00079
Metabolism	Carbohydrate metabolism	Fructose and mannose metabolism	2	5	0.296394	0.553953	ko00051	Mannitol;RHAMNOSE	C00392+C00507
Metabolism	Nucleotide metabolism	Purine metabolism	2	5	0.296394	0.553953	ko00230	Deoxyguanosine;Deoxyadenosine	C00330+C00559
Metabolism	Amino acid metabolism	Valine, leucine and isoleucine biosynthesis	2	5	0.296394	0.553953	ko00290	Leucine;Isoleucine	C00123+C00407
Metabolism	Global and overview maps	Metabolic pathways	24	103	0.303426	0.553953	ko01100	2-Phenylacetamide;Myristic acid;16-Hydroxypalmitic acid;3-Hydroxybutyric acid;Deoxyguanosine;Leucine;Pyroglutamic acid;Isoleucine;Sucrose;Palmitic acid;Phenylalanine;Trehalose;"8-(dimethylamino)-7-methyl-10-[(2S,3S,4R)-2,3,4,5-tetrahydroxypentyl]benzo[g]pteridine-2,4-dione";Thymidine;Mannitol;Melibiose;Maltose;Deoxyadenosine;Riboflavin;5'-Methylthioadenosine;(-)-Jasmonic_acid;RHAMNOSE;13(S)-HpODE…	C02505+C06424+C18218+C01089+C00330+C00123+C01879+C00407+C00089+C00249+C00079+C01083+C21647+C00214+C00392+C05402+C00208+C00559+C00255+C00170+C08491+C00507+C04717+C14827
Metabolism	Global and overview maps	2-Oxocarboxylic acid metabolism	3	9	0.30425	0.553953	ko01210	Leucine;Isoleucine;Phenylalanine	C00123+C00407+C00079
Metabolism	Global and overview maps	Biosynthesis of secondary metabolites	13	53	0.332691	0.553953	ko01110	(E)-3-(4-hydroxyphenyl)-N-[4-[[(E)-3-(4-hydroxyphenyl)prop-2-enoyl]-[3-[[(E)-3-(4-hydroxyphenyl)prop-2-enoyl]amino]propyl]amino]butyl]prop-2-enamide;Leucine;Isoleucine;Sucrose;Phenylalanine;Trehalose;"8-(dimethylamino)-7-methyl-10-[(2S,3S,4R)-2,3,4,5-tetrahydroxypentyl]benzo[g]pteridine-2,4-dione";Isovaleric acid;Maltose;Riboflavin;(-)-Jasmonic_acid;FA 9:1+1O;"4-hydroxy-7H-furo[3,2-g]chromen-7-on…	C18069+C00123+C00407+C00089+C00079+C01083+C21647+C08262+C00208+C00255+C08491+C16322+C00758
Metabolism	Carbohydrate metabolism	Galactose metabolism	2	6	0.38654	0.553953	ko00052	Sucrose;Melibiose	C00089+C05402
Metabolism	Amino acid metabolism	Valine, leucine and isoleucine degradation	2	6	0.38654	0.553953	ko00280	Leucine;Isoleucine	C00123+C00407
Metabolism	Amino acid metabolism	Phenylalanine metabolism	2	6	0.38654	0.553953	ko00360	2-Phenylacetamide;Phenylalanine	C02505+C00079
Metabolism	Lipid metabolism	alpha-Linolenic acid metabolism	2	6	0.38654	0.553953	ko00592	(-)-Jasmonic_acid;FA 9:1+1O	C08491+C16322
Metabolism	Lipid metabolism	Fatty acid degradation	1	2	0.387767	0.553953	ko00071	Palmitic acid	C00249
Metabolism	Metabolism of other amino acids	D-Amino acid metabolism	1	2	0.387767	0.553953	ko00470	Phenylalanine	C00079
Metabolism	Xenobiotics biodegradation and metabolism	Styrene degradation	1	2	0.387767	0.553953	ko00643	2-Phenylacetamide	C02505
Metabolism	Lipid metabolism	Fatty acid biosynthesis	2	7	0.471817	0.614555	ko00061	Myristic acid;Palmitic acid	C06424+C00249
Metabolism	Nucleotide metabolism	Pyrimidine metabolism	1	3	0.522371	0.614555	ko00240	Thymidine	C00214
Metabolism	Carbohydrate metabolism	Propanoate metabolism	1	3	0.522371	0.614555	ko00640	2-Hydroxybutyric acid	C05984
Metabolism	Carbohydrate metabolism	Butanoate metabolism	1	3	0.522371	0.614555	ko00650	3-Hydroxybutyric acid	C01089
Metabolism	Metabolism of cofactors and vitamins	Riboflavin metabolism	1	3	0.522371	0.614555	ko00740	Riboflavin	C00255
Metabolism	Biosynthesis of other secondary metabolites	Biosynthesis of various antibiotics	1	3	0.522371	0.614555	ko00998	8-(dimethylamino)-7-methyl-10-[(2S,3S,4R)-2,3,4,5-tetrahydroxypentyl]benzo[g]pteridine-2,4-dione	C21647
Metabolism	Biosynthesis of other secondary metabolites	Biosynthesis of various plant secondary metabolites	2	9	0.620333	0.697925	ko00999	Phenylalanine;"4-hydroxy-7H-furo[3,2-g]chromen-7-one"	C00079+C00758
Metabolism	Amino acid metabolism	Phenylalanine, tyrosine and tryptophan biosynthesis	1	4	0.628132	0.697925	ko00400	Phenylalanine	C00079
Metabolism	Biosynthesis of other secondary metabolites	Biosynthesis of various alkaloids	1	6	0.775972	0.838889	ko00996	Phenylalanine	C00079
Metabolism	Global and overview maps	Biosynthesis of cofactors	1	11	0.939226	0.977947	ko01240	Riboflavin	C00255
Metabolism	Lipid metabolism	Biosynthesis of unsaturated fatty acids	1	12	0.953499	0.977947	ko01040	Palmitic acid	C00249
Metabolism	Global and overview maps	Microbial metabolism in diverse environments	2	40	0.999851	0.999851	ko01120	2-Phenylacetamide;RHAMNOSE	C02505+C00507

## Sheet: CC0vsCC3out.path
Table S4 KEGG pathway enrichment analysis of differential metabolites between CC0 and CC3
KEGG_A_class	KEGG_B_class	Pathway	out (57)	All (143)	P-value	Q-value	Pathway ID	Matebolite	K_IDs
Environmental Information Processing	Membrane transport	ABC transporters	14	19	0.00152718	0.0885767	ko02010	Deoxyguanosine;Leucine;Isoleucine;Sucrose;Phenylalanine;Raffinose;Betaine;Valine;Trehalose;Cellobiose;Mannitol;Melibiose;Maltose;Deoxyadenosine	C00330+C00123+C00407+C00089+C00079+C00492+C00719+C00183+C01083+C00185+C00392+C05402+C00208+C00559
Metabolism	Carbohydrate metabolism	Starch and sucrose metabolism	5	5	0.00901797	0.261521	ko00500	Sucrose;Isomaltose;Trehalose;Cellobiose;Maltose	C00089+C00252+C01083+C00185+C00208
Genetic Information Processing	Translation	Aminoacyl-tRNA biosynthesis	4	4	0.0236509	0.427205	ko00970	Leucine;Isoleucine;Phenylalanine;Valine	C00123+C00407+C00079+C00183
Environmental Information Processing	Membrane transport	Phosphotransferase system (PTS)	5	6	0.0371175	0.427205	ko02060	Sucrose;Trehalose;Cellobiose;Mannitol;Maltose	C00089+C01083+C00185+C00392+C00208
Metabolism	Global and overview maps	Metabolic pathways	46	103	0.0439925	0.427205	ko01100	Matairesinol;Pyruvaldehyde;gamma-Linolenic acid;alpha-Linolenic acid;16-Hydroxypalmitic acid;cis-9-Palmitoleic acid;"(3R,4R)-4-(1,3-benzodioxol-5-ylmethyl)-3-[(3,4,5-trimethoxyphenyl)methyl]tetrahydrofuran-2-one";Pregnenolone sulfate;Glutaric acid;"cis-8,11,14-Eicosatrienoic acid";Deoxyguanosine;Hexadecanedioic acid;Leucine;Pyroglutamic acid;Isoleucine;Sucrose;Palmitic acid;Phenylalanine;Raffinos…	C10682+C00546+C06426+C06427+C18218+C08362+C10557+C18044+C00489+C03242+C00330+C19615+C00123+C01879+C00407+C00089+C00249+C00079+C00492+C00777+C00719+C00183+C02378+C15987+C12621+C00252+C05404+C00431+C01083+C00185+C21647+C00214+C00392+C05402+C00208+C08972+C00559+C00811+C00233+C00523+C01494+C06972+C01179+C00232+C00507+C14827
Metabolism	Global and overview maps	Biosynthesis of amino acids	6	8	0.0441936	0.427205	ko01230	Leucine;Isoleucine;Phenylalanine;Valine;Ketoleucine;4-Hydroxyphenylpyruvic acid	C00123+C00407+C00079+C00183+C00233+C01179
Metabolism	Metabolism of other amino acids	Cyanoamino acid metabolism	3	3	0.0613172	0.508057	ko00460	Isoleucine;Phenylalanine;Valine	C00407+C00079+C00183
Metabolism	Amino acid metabolism	Valine, leucine and isoleucine biosynthesis	4	5	0.0821826	0.525757	ko00290	Leucine;Isoleucine;Valine;Ketoleucine	C00123+C00407+C00183+C00233
Metabolism	Biosynthesis of other secondary metabolites	Biosynthesis of various plant secondary metabolites	6	9	0.0906477	0.525757	ko00999	Matairesinol;"(3R,4R)-4-(1,3-benzodioxol-5-ylmethyl)-3-[(3,4,5-trimethoxyphenyl)methyl]tetrahydrofuran-2-one";Phenylalanine;Quillaic acid;delta9-Tetrahydrocannabinol;"4-hydroxy-7H-furo[3,2-g]chromen-7-one"	C10682+C10557+C00079+C08972+C06972+C00758
Metabolism	Global and overview maps	2-Oxocarboxylic acid metabolism	6	9	0.0906477	0.525757	ko01210	Leucine;Isoleucine;Phenylalanine;Valine;Ketoleucine;4-Hydroxyphenylpyruvic acid	C00123+C00407+C00079+C00183+C00233+C01179
Metabolism	Lipid metabolism	Fatty acid degradation	2	2	0.157195	0.594725	ko00071	Glutaric acid;Palmitic acid	C00489+C00249
Metabolism	Metabolism of other amino acids	D-Amino acid metabolism	2	2	0.157195	0.594725	ko00470	Phenylalanine;5-Aminopentanoic acid	C00079+C00431
Metabolism	Metabolism of cofactors and vitamins	Nicotinate and nicotinamide metabolism	2	2	0.157195	0.594725	ko00760	4-(Methylamino)butanoic acid;SUCCINATE SEMIALDEHYDE	C15987+C00232
Metabolism	Lipid metabolism	Linoleic acid metabolism	5	8	0.164796	0.594725	ko00591	gamma-Linolenic acid;"cis-8,11,14-Eicosatrienoic acid";13(S)-HODE;"9-Oxo-10(E),12(E)-octadecadienoic acid";9-HPODE	C06426+C03242+C14762+C14766+C14827
Metabolism	Carbohydrate metabolism	Galactose metabolism	4	6	0.172313	0.594725	ko00052	Sucrose;Raffinose;"(3R,4S,5S,6R)-6-[[(2S,3R,4S,5R,6R)-3,4,5-trihydroxy-6-[[(2S,3R,4S,5R,6R)-3,4,5-trihydroxy-6-(hydroxymethyl)tetrahydropyran-2-yl]oxymethyl]tetrahydropyran-2-yl]oxymethyl]tetrahydropyran-2,3,4,5-tetrol";Melibiose	C00089+C00492+C05404+C05402
Metabolism	Amino acid metabolism	Valine, leucine and isoleucine degradation	4	6	0.172313	0.594725	ko00280	Leucine;Isoleucine;Valine;Ketoleucine	C00123+C00407+C00183+C00233
Metabolism	Amino acid metabolism	Tyrosine metabolism	3	4	0.174316	0.594725	ko00350	4-Hydroxycinnamic acid;4-Hydroxyphenylpyruvic acid;SUCCINATE SEMIALDEHYDE	C00811+C01179+C00232
Metabolism	Global and overview maps	Nucleotide metabolism	3	5	0.312516	0.660539	ko01232	Deoxyguanosine;Thymidine;Deoxyadenosine	C00330+C00214+C00559
Metabolism	Global and overview maps	Biosynthesis of secondary metabolites	23	53	0.312772	0.660539	ko01110	Matairesinol;alpha-Linolenic acid;Stearidonic acid;(E)-3-(4-hydroxyphenyl)-N-[4-[[(E)-3-(4-hydroxyphenyl)prop-2-enoyl]-[3-[[(E)-3-(4-hydroxyphenyl)prop-2-enoyl]amino]propyl]amino]butyl]prop-2-enamide;"(3R,4R)-4-(1,3-benzodioxol-5-ylmethyl)-3-[(3,4,5-trimethoxyphenyl)methyl]tetrahydrofuran-2-one";Leucine;Isoleucine;Sucrose;Phenylalanine;Valine;Trehalose;"8-(dimethylamino)-7-methyl-10-[(2S,3S,4R)-2…	C10682+C06427+C16300+C18069+C10557+C00123+C00407+C00089+C00079+C00183+C01083+C21647+C14314+C08262+C00208+C08972+C00811+C00233+C01494+C08800+C06972+C00758+C01179
Metabolism	Lipid metabolism	Biosynthesis of unsaturated fatty acids	6	12	0.32503	0.660539	ko01040	gamma-Linolenic acid;alpha-Linolenic acid;"cis-8,11,14-Eicosatrienoic acid";Palmitic acid;cis-11.14-Eicosadienoic acid;Docosapentaenoic acid (DPA)	C06426+C06427+C03242+C00249+C16525+C16513
Metabolism	Amino acid metabolism	Glycine, serine and threonine metabolism	2	3	0.34895	0.660539	ko00260	Pyruvaldehyde;Betaine	C00546+C00719
Metabolism	Amino acid metabolism	Lysine degradation	2	3	0.34895	0.660539	ko00310	Glutaric acid;5-Aminopentanoic acid	C00489+C00431
Metabolism	Biosynthesis of other secondary metabolites	Biosynthesis of various antibiotics	2	3	0.34895	0.660539	ko00998	8-(dimethylamino)-7-methyl-10-[(2S,3S,4R)-2,3,4,5-tetrahydroxypentyl]benzo[g]pteridine-2,4-dione;4-Hydroxyphenylpyruvic acid	C21647+C01179
Metabolism	Lipid metabolism	Fatty acid elongation	1	1	0.398601	0.660539	ko00062	Palmitic acid	C00249
Metabolism	Lipid metabolism	Mycolic acid biosynthesis	1	1	0.398601	0.660539	ko00074	Trehalose	C01083
Metabolism	Amino acid metabolism	Alanine, aspartate and glutamate metabolism	1	1	0.398601	0.660539	ko00250	SUCCINATE SEMIALDEHYDE	C00232
Metabolism	Biosynthesis of other secondary metabolites	Monobactam biosynthesis	1	1	0.398601	0.660539	ko00261	4-Hydroxyphenylpyruvic acid	C01179
Metabolism	Biosynthesis of other secondary metabolites	Penicillin and cephalosporin biosynthesis	1	1	0.398601	0.660539	ko00311	Valine	C00183
Metabolism	Biosynthesis of other secondary metabolites	Novobiocin biosynthesis	1	1	0.398601	0.660539	ko00401	4-Hydroxyphenylpyruvic acid	C01179
Metabolism	Metabolism of other amino acids	Glutathione metabolism	1	1	0.398601	0.660539	ko00480	Pyroglutamic acid	C01879
Metabolism	Biosynthesis of other secondary metabolites	Biosynthesis of various other secondary metabolites	1	1	0.398601	0.660539	ko00997	Phenylalanine	C00079
Metabolism	Metabolism of terpenoids and polyketides	Biosynthesis of vancomycin group antibiotics	1	1	0.398601	0.660539	ko01055	4-Hydroxyphenylpyruvic acid	C01179
Metabolism	Global and overview maps	Fatty acid metabolism	1	1	0.398601	0.660539	ko01212	Palmitic acid	C00249
Cellular Processes	Cellular community - prokaryotes	Quorum sensing	1	1	0.398601	0.660539	ko02024	SUCCINATE SEMIALDEHYDE	C00232
Cellular Processes	Cell motility	Bacterial chemotaxis	1	1	0.398601	0.660539	ko02030	Maltose	C00208
Metabolism	Biosynthesis of other secondary metabolites	Biosynthesis of various alkaloids	3	6	0.452719	0.72938	ko00996	Phenylalanine;Ferulate;Cucurbitacin I	C00079+C01494+C08800
Metabolism	Metabolism of cofactors and vitamins	Ubiquinone and other terpenoid-quinone biosynthesis	2	4	0.523585	0.799156	ko00130	4-Hydroxycinnamic acid;4-Hydroxyphenylpyruvic acid	C00811+C01179
Metabolism	Amino acid metabolism	Phenylalanine, tyrosine and tryptophan biosynthesis	2	4	0.523585	0.799156	ko00400	Phenylalanine;4-Hydroxyphenylpyruvic acid	C00079+C01179
Metabolism	Amino acid metabolism	Arginine and proline metabolism	1	2	0.640008	0.896029	ko00330	5-Aminopentanoic acid	C00431
Metabolism	Carbohydrate metabolism	Pyruvate metabolism	1	2	0.640008	0.896029	ko00620	Pyruvaldehyde	C00546
Metabolism	Metabolism of cofactors and vitamins	Vitamin B6 metabolism	1	2	0.640008	0.896029	ko00750	SUCCINATE SEMIALDEHYDE	C00232
Metabolism	Carbohydrate metabolism	Fructose and mannose metabolism	2	5	0.664298	0.896029	ko00051	Mannitol;RHAMNOSE	C00392+C00507
Metabolism	Nucleotide metabolism	Purine metabolism	2	5	0.664298	0.896029	ko00230	Deoxyguanosine;Deoxyadenosine	C00330+C00559
Metabolism	Amino acid metabolism	Phenylalanine metabolism	2	6	0.770087	0.911222	ko00360	Phenylalanine;3-Hydroxycinnamic acid	C00079+C12621
Metabolism	Lipid metabolism	alpha-Linolenic acid metabolism	2	6	0.770087	0.911222	ko00592	alpha-Linolenic acid;Stearidonic acid	C06427+C16300
Metabolism	Nucleotide metabolism	Pyrimidine metabolism	1	3	0.785537	0.911222	ko00240	Thymidine	C00214
Metabolism	Carbohydrate metabolism	Propanoate metabolism	1	3	0.785537	0.911222	ko00640	Pyruvaldehyde	C00546
Metabolism	Carbohydrate metabolism	Butanoate metabolism	1	3	0.785537	0.911222	ko00650	SUCCINATE SEMIALDEHYDE	C00232
Metabolism	Metabolism of cofactors and vitamins	Riboflavin metabolism	1	3	0.785537	0.911222	ko00740	Lumichrome	C01727
Metabolism	Xenobiotics biodegradation and metabolism	Caprolactam degradation	1	3	0.785537	0.911222	ko00930	Caplamin	C02378
Metabolism	Lipid metabolism	Fatty acid biosynthesis	2	7	0.84607	0.93751	ko00061	cis-9-Palmitoleic acid;Palmitic acid	C08362+C00249
Metabolism	Energy metabolism	Other carbon fixation pathways	1	4	0.872854	0.93751	ko00720	SUCCINATE SEMIALDEHYDE	C00232
Metabolism	Metabolism of cofactors and vitamins	Pantothenate and CoA biosynthesis	1	4	0.872854	0.93751	ko00770	Valine	C00183
Metabolism	Metabolism of cofactors and vitamins	Lipoic acid metabolism	1	4	0.872854	0.93751	ko00785	Ketoleucine	C00233
Metabolism	Global and overview maps	Carbon metabolism	1	6	0.955974	0.999546	ko01200	SUCCINATE SEMIALDEHYDE	C00232
Metabolism	Global and overview maps	Biosynthesis of cofactors	2	11	0.973793	0.999546	ko01240	Valine;4-Hydroxyphenylpyruvic acid	C00183+C01179
Metabolism	Global and overview maps	Degradation of aromatic compounds	2	12	0.983709	0.999546	ko01220	3-Hydroxycinnamic acid;4-Hydroxycinnamic acid	C12621+C00811
Metabolism	Global and overview maps	Microbial metabolism in diverse environments	8	40	0.999546	0.999546	ko01120	Pyruvaldehyde;Glutaric acid;Caplamin;4-(Methylamino)butanoic acid;3-Hydroxycinnamic acid;5-Aminopentanoic acid;SUCCINATE SEMIALDEHYDE;RHAMNOSE	C00546+C00489+C02378+C15987+C12621+C00431+C00232+C00507
