# Supplementary material for: Elucidation of Mechanism of Soil Degradation Caused by Continuous Cropping of Dictyophora rubrovalvata Using Metagenomic and Metabolomic Technologies
Source: Microorganisms. 2025 Sep 19;13(9):2186. doi: 10.3390/microorganisms13092186 (PMC12473074; doi:10.3390/microorganisms13092186)
Supplement: Supplementary file 1 [file microorganisms-13-02186-s001.zip › Table S5.xlsx]

## Sheet: CC0vsCC1.Diff
Table S5 Differential metabolite expression enriched in the top 5 KEGG pathways in CC0 vs CC1
ID	MS2 name	MS2 score	level	mz	rt	type	Formula	HMDB	CAS	KEGG COMPOUND ID	Super.Class	Class	Sub.Class	CC01	CC02	CC03	MEAN CC0	CC11	CC12	CC13	MEAN CC1	VIP	P-Value	Q-Value	Fold_Change	Log_Foldchange	Regulated
74	16-Hydroxypalmitic acid	3.91	level1	271.227	273.6	NEG	C16H32O3	HMDB0006294	506-13-8	C18218	Fatty acids	Fatty Acids and Conjugates	Hydroxy fatty acids	3.63255	3.48944	3.24745	3.45648	2.15842	2.83743	2.7155	2.57045	1.69733	0.0202295	0.602619	0.74366	-0.427284	down
90	(E)-3-(4-hydroxyphenyl)-N-[4-[[(E)-3-(4-hydroxyphenyl)prop-2-enoyl]-[3-[[(E)-3-(4-hydroxyphenyl)prop-2-enoyl]amino]propyl]amino]butyl]prop-2-enamide	3.91	level1	584.274	206	POS	C34H37N3O6		131086-78-7	C18069	Alkaloids	Ornithine alkaloids	Polyamines	0.00541374	0.00555549	0.00587054	0.00561326	0.00288845	0.00310998	0.00261749	0.00287197	1.94409	0.000152277	0.137984	0.511641	-0.966797	down
199	Deoxyguanosine	3.88	level1	266.088	37.5	NEG	C10H13N5O4	HMDB0000085	961-07-9	C00330	Carbohydrates	Nucleosides	Purine nucleos(t)ides	0.131728	0.103459	0.107942	0.114376	0.200304	0.146153	0.204614	0.18369	1.71893	0.0288438	0.659981	1.60602	0.683491	up
303	Docosapentaenoic acid (DPA)	3.84	level1	329.247	313.2	NEG	C22H34O2	HMDB0006528	2234-74-4	C16513	Fatty acids	Fatty Acids and Conjugates	Unsaturated fatty acids	0.493124	0.385203	0.502284	0.460204	0.691306	0.813827	0.577498	0.69421	1.6817	0.0397996	0.713994	1.50849	0.5931	up
364	3-Hydroxycinnamic acid	3.81	level1	163.039	180	NEG	C9H8O3	HMDB0001713	14755-02-3	C12621	Shikimates and Phenylpropanoids	Phenylpropanoids (C6-C3)	Cinnamic acids and derivatives	0.132528	0.149483	0.14975	0.14392	0.224167	0.175903	0.175243	0.191771	1.66025	0.049481	0.728685	1.33249	0.414119	up
403	8-(dimethylamino)-7-methyl-10-[(2S,3S,4R)-2,3,4,5-tetrahydroxypentyl]benzo[g]pteridine-2,4-dione	3.78	level1	406.175	164.7	POS	C18H23N5O6		51093-55-1	C21647	Alkaloids	Pseudoalkaloids	pteridine alkaloids	0.000180112	2.0039e-05	0.000602399	0.000267517	0.00452161	0.00428771	0.00679477	0.00520136	1.75182	0.00381206	0.395977	19.4431	4.28119	up
521	Adenosine	3.69	level1	268.103	28.1	POS	C10H13N5O4	HMDB0000050	58-61-7	C00212	Carbohydrates	Nucleosides	Purine nucleos(t)ides	0.171569	0.118088	0.184128	0.157928	0.333472	0.418725	0.288997	0.347065	1.82285	0.0118088	0.529086	2.19761	1.13593	up
524	4-Hydroxycinnamic acid	3.68	level1	163.039	180	NEG	C9H8O3	HMDB0002035	7400-08-0	C00811	Shikimates and Phenylpropanoids	Phenylpropanoids (C6-C3)	Cinnamic acids and derivatives	0.132528	0.149483	0.14975	0.14392	0.224167	0.175903	0.175243	0.191771	1.66025	0.049481	0.728685	1.33249	0.414119	up
540	3-Phenylpropanoic acid	3.68	level1	149.06	227.9	NEG	C9H10O2	HMDB0000764	501-52-0	C05629	Shikimates and Phenylpropanoids			0.0491135	0.0631376	0.0547462	0.0556658	0.0695591	0.0860847	0.0856928	0.0804455	1.72025	0.0218874	0.623193	1.44515	0.531221	up
776	FA 9:1+1O	2.68	level2	171.102	215.7	NEG	C9H16O3	HMDB0094711		C16322	Fatty acids	Fatty Acids and Conjugates	Oxo fatty acids	0.162274	0.199154	0.188039	0.183156	0.224883	0.283395	0.296553	0.268277	1.71942	0.0257676	0.641607	1.46475	0.550653	up
810	Phlorhizin	2.67	level2	435.128	169.4	NEG	C21H24O10	HMDB0036634	60-81-1	C01604	Shikimates and Phenylpropanoids	Flavonoids	Chalcones	0.0142606	0.0143539	0.0133967	0.0140037	0.0545778	0.061894	0.0402794	0.0522504	1.93725	0.0262238	0.64509	3.73118	1.89963	up
1015	Methyl jasmonate	2.46	level2	225.148	203.4	POS	C13H20O3	HMDB0036583	1211-29-6	C11512	Fatty acids	Octadecanoids	Jasmonic acids	0.00713891	0.00549758	0.00565683	0.00609777	0.00733997	0.00777502	0.00819383	0.00776961	1.60833	0.0444115	0.724443	1.27417	0.34956	up
1038	BENZOYLFORMIC ACID	2.42	level2	149.024	152.1	NEG	C8H6O3	HMDB0001587	611-73-4	C02137	Shikimates and Phenylpropanoids	Flavonoids	Chalcones	0.0558088	0.0549976	0.057432	0.0560794	0.0785773	0.0678099	0.0746943	0.0736938	1.87609	0.00548574	0.432508	1.3141	0.394072	up
1114	9-HPODE	2.3	level2	311.221	257.7	NEG	C18H32O4	HMDB0062434	29774-12-7	C14827	Fatty acids	Octadecanoids	Other Octadecanoids	1.10344	0.743256	1.34378	1.06349	3.62591	4.03186	2.33065	3.32947	1.83436	0.0138961	0.54389	3.1307	1.64648	up

## Sheet: CC0vsCC2.Diff
Table S5 Differential metabolite expression enriched in the top 5 KEGG pathways in CC0 vs CC2
ID	MS2 name	MS2 score	level	mz	rt	type	Formula	HMDB	CAS	KEGG COMPOUND ID	Super.Class	Class	Sub.Class	CC01	CC02	CC03	MEAN CC0	CC21	CC22	CC23	MEAN CC2	VIP	P-Value	Q-Value	Fold_Change	Log_Foldchange	Regulated
29	2-Phenylacetamide	3.93	level1	136.075	144.6	POS	C8H9NO	HMDB0010715	103-81-1	C02505	Alkaloids	Peptide alkaloids	Simple amide alkaloids	0.00727926	0.00706657	0.00702923	0.00712502	0.0312941	0.0336898	0.0276366	0.0308735	1.64002	0.00537515	0.100254	4.33311	2.1154	up
66	Myristic acid	3.91	level1	227.201	305.9	NEG	C14H28O2	HMDB0000806	544-63-8	C06424	Fatty acids	Fatty Acids and Conjugates	Branched fatty acids	2.35144	1.98376	2.69367	2.34296	4.63283	5.17203	3.81076	4.53854	1.53988	0.0078953	0.117222	1.9371	0.953898	up
74	16-Hydroxypalmitic acid	3.91	level1	271.227	273.6	NEG	C16H32O3	HMDB0006294	506-13-8	C18218	Fatty acids	Fatty Acids and Conjugates	Hydroxy fatty acids	3.63255	3.48944	3.24745	3.45648	1.5936	1.94574	1.85551	1.79829	1.6089	0.000424124	0.0384264	0.520265	-0.942682	down
90	(E)-3-(4-hydroxyphenyl)-N-[4-[[(E)-3-(4-hydroxyphenyl)prop-2-enoyl]-[3-[[(E)-3-(4-hydroxyphenyl)prop-2-enoyl]amino]propyl]amino]butyl]prop-2-enamide	3.91	level1	584.274	206	POS	C34H37N3O6		131086-78-7	C18069	Alkaloids	Ornithine alkaloids	Polyamines	0.00541374	0.00555549	0.00587054	0.00561326	0.00140501	0.00177573	0.000795819	0.00132552	1.56712	0.000170657	0.0289175	0.236141	-2.08228	down
130	2-Hydroxybutyric acid	3.89	level1	103.04	28.3	NEG	C4H8O3	HMDB0000008	3347-90-8	C05984	Fatty acids	Fatty Acids and Conjugates	Hydroxy fatty acids	0.117582	0.0841999	0.151408	0.11773	0.368891	0.546991	0.362717	0.4262	1.56497	0.00827434	0.119395	3.62015	1.85605	up
171	3-Hydroxybutyric acid	3.88	level1	103.04	28.3	NEG	C4H8O3	HMDB0000011	625-72-9	C01089	Fatty acids	Fatty Acids and Conjugates	Hydroxy fatty acids	0.117582	0.0841999	0.151408	0.11773	0.368891	0.546991	0.362717	0.4262	1.56497	0.00827434	0.119395	3.62015	1.85605	up
180	13(S)-HODE	3.88	level1	295.227	275.9	NEG	C18H32O3	HMDB0004667	29623-28-7	C14762	Fatty acids	Octadecanoids	Other Octadecanoids	0.953091	0.787952	1.03132	0.92412	2.20041	3.1693	2.78396	2.71789	1.60161	0.00349954	0.0851646	2.94106	1.55634	up
199	Deoxyguanosine	3.88	level1	266.088	37.5	NEG	C10H13N5O4	HMDB0000085	961-07-9	C00330	Carbohydrates	Nucleosides	Purine nucleos(t)ides	0.131728	0.103459	0.107942	0.114376	0.326609	0.455452	0.276099	0.35272	1.57709	0.0116484	0.139832	3.08386	1.62474	up
206	9-Oxo-10(E),12(E)-octadecadienoic acid	3.87	level1	293.211	275.1	NEG	C18H30O3	HMDB0004669	54232-58-5	C14766	Fatty acids	Fatty Acids and Conjugates	Unsaturated fatty acids	0.580508	0.668757	0.677281	0.642182	1.82038	2.54407	1.99609	2.12018	1.62172	0.0193743	0.172194	3.30152	1.72313	up
235	Leucine	3.87	level1	132.101	26	POS	C6H13NO2	HMDB0062203	61-90-5	C00123	Amino acids and Peptides	Small peptides	Aminoacids	0.264213	0.221423	0.252255	0.245963	0.629697	0.940446	0.775588	0.78191	1.60969	0.0250001	0.190347	3.17897	1.66856	up
236	Pyroglutamic acid	3.87	level1	128.035	25.6	NEG	C5H7NO3	HMDB0000267	98-79-3	C01879	Amino acids and Peptides	Small peptides	Aminoacids	0.127326	0.0986413	0.108294	0.11142	0.835982	1.39688	0.977642	1.07017	1.6286	0.0292295	0.203039	9.60476	3.26375	up
245	Isoleucine	3.86	level1	132.101	26	POS	C6H13NO2	HMDB0000172	73-32-5	C00407	Amino acids and Peptides	Small peptides	Aminoacids	0.264213	0.221423	0.252255	0.245963	0.629697	0.940446	0.775588	0.78191	1.60969	0.0250001	0.190347	3.17897	1.66856	up
258	Sucrose	3.86	level1	341.107	25.7	NEG	C12H22O11	HMDB0000258	57-50-1	C00089	Carbohydrates	Saccharides	Disaccharides	1.2846	1.14159	1.39057	1.27225	0.469001	0.781063	0.578175	0.609413	1.50922	0.0047071	0.0951047	0.479003	-1.06189	down
260	Palmitic acid	3.85	level1	255.232	321.1	NEG	C16H32O2	HMDB0000220	57-10-3	C00249	Fatty acids	Fatty Acids and Conjugates	Branched fatty acids	9.1435	9.79268	10.9742	9.97012	12.9539	13.6472	11.58	12.727	1.42531	0.027188	0.196731	1.27652	0.352213	up
294	Phenylalanine	3.85	level1	166.085	36.7	POS	C9H11NO2	HMDB0000159	63-91-2	C00079	Amino acids and Peptides	Small peptides	Aminoacids	0.0463791	0.0447918	0.0409768	0.0440492	0.135777	0.154029	0.16459	0.151466	1.63638	0.000232805	0.0313964	3.43855	1.7818	up
382	Trehalose	3.79	level1	341.107	25.7	NEG	C12H22O11	HMDB0000975	99-20-7	C01083	Carbohydrates	Saccharides	Disaccharides	1.2846	1.14159	1.39057	1.27225	0.469001	0.781063	0.578175	0.609413	1.50922	0.0047071	0.0951047	0.479003	-1.06189	down
403	8-(dimethylamino)-7-methyl-10-[(2S,3S,4R)-2,3,4,5-tetrahydroxypentyl]benzo[g]pteridine-2,4-dione	3.78	level1	406.175	164.7	POS	C18H23N5O6		51093-55-1	C21647	Alkaloids	Pseudoalkaloids	pteridine alkaloids	0.000180112	2.0039e-05	0.000602399	0.000267517	0.0187352	0.0203146	0.0113553	0.0168017	1.51942	0.0263787	0.194498	62.8062	5.97283	up
433	Thymidine	3.75	level1	241.082	37.5	NEG	C10H14N2O5	HMDB0000273	50-89-5	C00214	Carbohydrates	Nucleosides	Pyrimidine nucleos(t)ides	0.157871	0.0923686	0.107205	0.119148	0.432199	0.596761	0.399078	0.476013	1.57922	0.00514594	0.0984391	3.99513	1.99824	up
434	Mannitol	3.75	level1	181.071	26.4	NEG	C6H14O6	HMDB0000765	69-65-8	C00392	Carbohydrates	Saccharides	Monosaccharides	0.289133	0.249044	0.239785	0.259321	0.050952	0.201285	0.127677	0.126638	1.1812	0.04472	0.240519	0.488345	-1.03403	down
437	Isovaleric acid	3.74	level1	101.06	183.2	NEG	C5H10O2	HMDB0000718	503-74-2	C08262	Fatty acids	Fatty Acids and Conjugates	Branched fatty acids	0.148686	0.11872	0.168276	0.145227	0.395455	0.661753	0.421823	0.49301	1.57304	0.0155109	0.158166	3.39475	1.7633	up
444	Melibiose	3.74	level1	365.104	36.6	POS	C12H22O11	HMDB0000048	60033-03-6	C05402	Carbohydrates	Saccharides	Disaccharides	0.0254605	0.0231475	0.0256825	0.0247635	0.0125404	0.0143027	0.0118019	0.0128817	1.6122	0.00041482	0.0384264	0.520188	-0.942895	down
445	Maltose	3.74	level1	365.104	36.6	POS	C12H22O11	HMDB0000163	69-79-4	C00208	Carbohydrates	Saccharides	Disaccharides	0.0254605	0.0231475	0.0256825	0.0247635	0.0125404	0.0143027	0.0118019	0.0128817	1.6122	0.00041482	0.0384264	0.520188	-0.942895	down
501	Deoxyadenosine	3.69	level1	252.108	42.6	POS	C10H13N5O3	HMDB0000101	958-09-8	C00559	Carbohydrates	Nucleosides	Purine nucleos(t)ides	0.150461	0.198238	0.212963	0.187221	0.324368	0.3642	0.248753	0.31244	1.41369	0.0319488	0.209865	1.66884	0.738842	up
515	Riboflavin	3.69	level1	377.144	159.4	POS	C17H20N4O6	HMDB0000244	83-88-5	C00255	Alkaloids	Pseudoalkaloids	pteridine alkaloids	0.00200207	0.00261115	0.00259702	0.00240341	0.00877991	0.00543069	0.00656926	0.00692662	1.56716	0.0107607	0.134881	2.88199	1.52707	up
517	5'-Methylthioadenosine	3.69	level1	298.096	153.3	POS	C11H15N5O3S	HMDB0001173	2457-80-9	C00170	Carbohydrates	Nucleosides	Purine nucleos(t)ides	0.127667	0.16692	0.174988	0.156525	0.119317	0.10823	0.0867107	0.104752	1.35837	0.0414186	0.233285	0.669236	-0.579412	down
756	(-)-Jasmonic_acid	2.69	level2	211.132	152	POS	C12H18O3	HMDB0032797	6894-38-8	C08491	Fatty acids	Octadecanoids	Jasmonic acids	0.00369405	0.00378832	0.00423022	0.0039042	0.00477474	0.00482686	0.00487914	0.00482691	1.53879	0.00535405	0.10016	1.23634	0.306074	up
776	FA 9:1+1O	2.68	level2	171.102	215.7	NEG	C9H16O3	HMDB0094711		C16322	Fatty acids	Fatty Acids and Conjugates	Oxo fatty acids	0.162274	0.199154	0.188039	0.183156	0.250267	0.390679	0.346753	0.329233	1.47694	0.0271183	0.196455	1.79756	0.846038	up
884	4-hydroxy-7H-furo[3,2-g]chromen-7-one	2.61	level2	203.033	24	POS	C11H6O4	HMDB0013679	486-60-2	C00758	Shikimates and Phenylpropanoids	Coumarins	Simple coumarins	0.212947	0.243938	0.263872	0.240252	0.281474	0.3317	0.338249	0.317141	1.4168	0.0297839	0.204671	1.32003	0.400573	up
942	RHAMNOSE	2.54	level2	187.056	22.8	POS	C6H12O5	HMDB0000849	3615-41-6	C00507	Carbohydrates	Saccharides	Monosaccharides	0.0887256	0.102944	0.119378	0.103682	0.191166	0.219086	0.22419	0.21148	1.59361	0.00135459	0.0586485	2.03969	1.02835	up
1054	13(S)-HpODE	2.39	level2	311.222	241.1	NEG	C18H32O4	HMDB0003871	33964-75-9	C04717	Fatty acids	Octadecanoids	Other Octadecanoids	0.232846	0.198569	0.216316	0.21591	0.504189	0.774846	0.564807	0.614614	1.5939	0.0381054	0.226104	2.84662	1.50925	up
1114	9-HPODE	2.3	level2	311.221	257.7	NEG	C18H32O4	HMDB0062434	29774-12-7	C14827	Fatty acids	Octadecanoids	Other Octadecanoids	1.10344	0.743256	1.34378	1.06349	4.67627	4.83344	3.55202	4.35391	1.58531	0.00170398	0.0642347	4.09398	2.0335	up

## Sheet: CC0vsCC3.Diff
Table S5 Differential metabolite expression enriched in the top 5 KEGG pathways in CC0 vs CC3
ID	MS2 name	MS2 score	level	mz	rt	type	Formula	HMDB	CAS	KEGG COMPOUND ID	Super.Class	Class	Sub.Class	CC01	CC02	CC03	MEAN CC0	CC31	CC32	CC33	MEAN CC3	VIP	P-Value	Q-Value	Fold_Change	Log_Foldchange	Regulated
27	Matairesinol	3.93	level1	359.148	200.7	POS	C20H22O6	HMDB0035698	580-72-3	C10682	Shikimates and Phenylpropanoids	Lignans	Dibenzylbutyrolactone lignans	0.0149593	0.0198208	0.018074	0.017618	0.0116332	0.00706955	0.00981973	0.00950751	1.34982	0.014022	0.10433	0.539646	-0.889915	down
31	Pyruvaldehyde	3.93	level1	71.0135	27.7	NEG	C3H4O2	HMDB0001167	78-98-8	C00546	Fatty acids	Fatty acyls	Fatty aldehydes	0.0681713	0.0590924	0.0782967	0.0685201	0.0380378	0.0454245	0.034164	0.0392088	1.42287	0.010493	0.0910759	0.572223	-0.805352	down
38	gamma-Linolenic acid	3.92	level1	277.216	301.5	NEG	C18H30O2	HMDB0003073	506-26-3	C06426	Fatty acids	Fatty Acids and Conjugates	Unsaturated fatty acids	0.942405	0.865652	1.09791	0.968656	0.314233	0.279743	0.366473	0.32015	1.51231	0.000878885	0.0311574	0.330509	-1.59724	down
39	alpha-Linolenic acid	3.92	level1	277.216	301.5	NEG	C18H30O2	HMDB0001388	463-40-1	C06427	Fatty acids	Fatty Acids and Conjugates	Unsaturated fatty acids	0.942405	0.865652	1.09791	0.968656	0.314233	0.279743	0.366473	0.32015	1.51231	0.000878885	0.0311574	0.330509	-1.59724	down
74	16-Hydroxypalmitic acid	3.91	level1	271.227	273.6	NEG	C16H32O3	HMDB0006294	506-13-8	C18218	Fatty acids	Fatty Acids and Conjugates	Hydroxy fatty acids	3.63255	3.48944	3.24745	3.45648	1.30274	1.94944	1.50395	1.58538	1.47593	0.00107905	0.033208	0.458668	-1.12448	down
105	cis-9-Palmitoleic acid	3.9	level1	253.216	308.3	NEG	C16H30O2	HMDB0003229	373-49-9	C08362	Fatty acids	Fatty Acids and Conjugates	Unsaturated fatty acids	21.9245	14.0518	21.3775	19.1179	6.73716	5.2536	5.62189	5.87089	1.48587	0.00678781	0.0735999	0.307088	-1.70328	down
116	(3R,4R)-4-(1,3-benzodioxol-5-ylmethyl)-3-[(3,4,5-trimethoxyphenyl)methyl]tetrahydrofuran-2-one	3.9	level1	401.158	225.2	POS	C22H24O7		40456-50-6	C10557	Shikimates and Phenylpropanoids	Lignans	Dibenzylbutyrolactone lignans	0.00813694	0.010458	0.00648338	0.00835944	0.0032839	0.00271973	0.00556839	0.00385734	1.2996	0.0356578	0.165496	0.461435	-1.1158	down
136	Pregnenolone sulfate	3.89	level1	377.178	263.6	NEG	C21H32O5S	HMDB0060382	1247-64-9	C18044	Terpenoids	Steroids	Pregnane steroids	0.0686985	0.0588649	0.0540671	0.0605435	0.0336672	0.0420571	0.0131146	0.029613	1.15655	0.0323815	0.158254	0.489119	-1.03174	down
152	Glutaric acid	3.89	level1	131.034	27	NEG	C5H8O4	HMDB0000661	110-94-1	C00489	Fatty acids	Fatty Acids and Conjugates	Dicarboxylic acids	0.0844317	0.0795954	0.0793648	0.0811306	0.0605379	0.0714213	0.0465782	0.0595125	1.22048	0.0427965	0.18166	0.733539	-0.447055	down
164	cis-8,11,14-Eicosatrienoic acid	3.88	level1	305.247	315.5	NEG	C20H34O2	HMDB0002925	135625-06-8	C03242	Fatty acids	Fatty Acids and Conjugates	Unsaturated fatty acids	0.367889	0.285597	0.382563	0.34535	0.153362	0.119656	0.140196	0.137738	1.49276	0.00281955	0.0488893	0.398837	-1.32613	down
199	Deoxyguanosine	3.88	level1	266.088	37.5	NEG	C10H13N5O4	HMDB0000085	961-07-9	C00330	Carbohydrates	Nucleosides	Purine nucleos(t)ides	0.131728	0.103459	0.107942	0.114376	0.0159721	0.0127284	0.0308707	0.0198571	1.47574	0.00081252	0.0302834	0.173612	-2.52606	down
216	Hexadecanedioic acid	3.87	level1	285.206	269.6	NEG	C16H30O4	HMDB0000672	505-54-4	C19615	Fatty acids	Fatty Acids and Conjugates	Dicarboxylic acids	0.188709	0.161969	0.239356	0.196678	0.107598	0.119618	0.123348	0.116855	1.39028	0.0262225	0.141185	0.594141	-0.751123	down
235	Leucine	3.87	level1	132.101	26	POS	C6H13NO2	HMDB0062203	61-90-5	C00123	Amino acids and Peptides	Small peptides	Aminoacids	0.264213	0.221423	0.252255	0.245963	0.0359579	0.0260795	0.051849	0.0379621	1.50595	0.000148443	0.0175831	0.154341	-2.69581	down
236	Pyroglutamic acid	3.87	level1	128.035	25.6	NEG	C5H7NO3	HMDB0000267	98-79-3	C01879	Amino acids and Peptides	Small peptides	Aminoacids	0.127326	0.0986413	0.108294	0.11142	0.015414	0.0287355	0.0368344	0.0269947	1.45138	0.00129314	0.0354706	0.242277	-2.04527	down
245	Isoleucine	3.86	level1	132.101	26	POS	C6H13NO2	HMDB0000172	73-32-5	C00407	Amino acids and Peptides	Small peptides	Aminoacids	0.264213	0.221423	0.252255	0.245963	0.0359579	0.0260795	0.051849	0.0379621	1.50595	0.000148443	0.0175831	0.154341	-2.69581	down
258	Sucrose	3.86	level1	341.107	25.7	NEG	C12H22O11	HMDB0000258	57-50-1	C00089	Carbohydrates	Saccharides	Disaccharides	1.2846	1.14159	1.39057	1.27225	0.405163	0.403408	0.692471	0.500347	1.43518	0.00301639	0.0498272	0.393277	-1.34638	down
260	Palmitic acid	3.85	level1	255.232	321.1	NEG	C16H32O2	HMDB0000220	57-10-3	C00249	Fatty acids	Fatty Acids and Conjugates	Branched fatty acids	9.1435	9.79268	10.9742	9.97012	6.37344	5.86777	5.96573	6.06898	1.49251	0.00219927	0.0442622	0.608716	-0.716158	down
294	Phenylalanine	3.85	level1	166.085	36.7	POS	C9H11NO2	HMDB0000159	63-91-2	C00079	Amino acids and Peptides	Small peptides	Aminoacids	0.0463791	0.0447918	0.0409768	0.0440492	0.00729473	0.00600406	0.0107175	0.00800543	1.51059	7.18318e-05	0.0141362	0.181738	-2.46007	down
296	Raffinose	3.85	level1	503.16	25.7	NEG	C18H32O16	HMDB0003213	512-69-6	C00492	Carbohydrates	Saccharides	Polysaccharides	0.0684148	0.0589387	0.0614956	0.0629497	0.00675874	0.00693774	0.0204907	0.0113957	1.43295	0.000651715	0.0276221	0.181029	-2.4657	down
304	Retinoic acid (Vitamin A acid)	3.84	level1	301.215	308.8	POS	C20H28O2	HMDB0001852	302-79-4	C00777	Terpenoids	Diterpenoids	Cyclophytane diterpenoids	0.157856	0.129363	0.158623	0.148614	0.0977281	0.0880859	0.0942114	0.0933418	1.4692	0.00529437	0.065571	0.628082	-0.670975	down
314	Betaine	3.84	level1	118.086	24	POS	C5H11NO2	HMDB0000043	107-43-7	C00719	Amino acids and Peptides	Small peptides	Aminoacids	0.372935	0.338007	0.333316	0.348086	0.0847136	0.115681	0.147367	0.11592	1.48188	0.000454911	0.0246095	0.333022	-1.58631	down
343	Valine	3.82	level1	116.071	25.6	NEG	C5H11NO2	HMDB0000883	72-18-4	C00183	Amino acids and Peptides	Small peptides	Aminoacids	0.04741	0.0395969	0.0388266	0.0419445	8.9286e-05	9.79831e-05	0.00122277	0.000470014	1.46479	0.00379022	0.0560624	0.0112056	-6.47963	down
349	Caplamin	3.81	level1	130.087	27	NEG	C6H13NO2	HMDB0001901	60-32-2	C02378	Fatty acids	Fatty Acids and Conjugates	Amino fatty acids	0.275481	0.223077	0.229774	0.242777	0.023601	0.0122874	0.0254206	0.0204363	1.51313	0.000195967	0.0194959	0.0841773	-3.57042	down
355	4-(Methylamino)butanoic acid	3.81	level1	116.071	25.6	NEG	C5H11NO2		1119-48-8	C15987	Amino acids and Peptides	Small peptides	Aminoacids	0.04741	0.0395969	0.0388266	0.0419445	8.9286e-05	9.79831e-05	0.00122277	0.000470014	1.46479	0.00379022	0.0560624	0.0112056	-6.47963	down
364	3-Hydroxycinnamic acid	3.81	level1	163.039	180	NEG	C9H8O3	HMDB0001713	14755-02-3	C12621	Shikimates and Phenylpropanoids	Phenylpropanoids (C6-C3)	Cinnamic acids and derivatives	0.132528	0.149483	0.14975	0.14392	0.095305	0.100908	0.0976792	0.097964	1.49683	0.00148766	0.0373185	0.680683	-0.554945	down
367	Isomaltose	3.81	level1	325.112	25.4	POS	C12H22O11	HMDB0002923	499-40-1	C00252	Carbohydrates	Saccharides	Disaccharides	0.021286	0.0176134	0.0195624	0.0194873	0.00548085	0.0071621	0.00693138	0.00652478	1.51857	0.000395649	0.0235504	0.334822	-1.57853	down
373	(3R,4S,5S,6R)-6-[[(2S,3R,4S,5R,6R)-3,4,5-trihydroxy-6-[[(2S,3R,4S,5R,6R)-3,4,5-trihydroxy-6-(hydroxymethyl)tetrahydropyran-2-yl]oxymethyl]tetrahydropyran-2-yl]oxymethyl]tetrahydropyran-2,3,4,5-tetrol	3.8	level1	503.16	25.7	NEG	C18H32O16		13382-86-0	C05404	Carbohydrates	Saccharides	Polysaccharides	0.0684148	0.0589387	0.0614956	0.0629497	0.00675874	0.00693774	0.0204907	0.0113957	1.43295	0.000651715	0.0276221	0.181029	-2.4657	down
374	5-Aminopentanoic acid	3.8	level1	116.071	25.6	NEG	C5H11NO2	HMDB0003355	660-88-8	C00431	Fatty acids	Fatty Acids and Conjugates	Amino fatty acids	0.04741	0.0395969	0.0388266	0.0419445	8.9286e-05	9.79831e-05	0.00122277	0.000470014	1.46479	0.00379022	0.0560624	0.0112056	-6.47963	down
382	Trehalose	3.79	level1	341.107	25.7	NEG	C12H22O11	HMDB0000975	99-20-7	C01083	Carbohydrates	Saccharides	Disaccharides	1.2846	1.14159	1.39057	1.27225	0.405163	0.403408	0.692471	0.500347	1.43518	0.00301639	0.0498272	0.393277	-1.34638	down
395	Cellobiose	3.78	level1	325.112	25.4	POS	C12H22O11	HMDB0000055	528-50-7	C00185	Carbohydrates	Saccharides	Disaccharides	0.021286	0.0176134	0.0195624	0.0194873	0.00548085	0.0071621	0.00693138	0.00652478	1.51857	0.000395649	0.0235504	0.334822	-1.57853	down
403	8-(dimethylamino)-7-methyl-10-[(2S,3S,4R)-2,3,4,5-tetrahydroxypentyl]benzo[g]pteridine-2,4-dione	3.78	level1	406.175	164.7	POS	C18H23N5O6		51093-55-1	C21647	Alkaloids	Pseudoalkaloids	pteridine alkaloids	0.000180112	2.0039e-05	0.000602399	0.000267517	0.0111541	0.0160751	0.0179851	0.0150714	1.41609	0.0177877	0.116586	56.3383	5.81604	up
433	Thymidine	3.75	level1	241.082	37.5	NEG	C10H14N2O5	HMDB0000273	50-89-5	C00214	Carbohydrates	Nucleosides	Pyrimidine nucleos(t)ides	0.157871	0.0923686	0.107205	0.119148	0.0111734	0.0104932	0.0112292	0.0109653	1.52939	0.0319782	0.157189	0.0920307	-3.44174	down
434	Mannitol	3.75	level1	181.071	26.4	NEG	C6H14O6	HMDB0000765	69-65-8	C00392	Carbohydrates	Saccharides	Monosaccharides	0.289133	0.249044	0.239785	0.259321	0.0263487	0.0266327	0.068195	0.0403921	1.46619	0.000440222	0.0245429	0.155761	-2.68259	down
444	Melibiose	3.74	level1	365.104	36.6	POS	C12H22O11	HMDB0000048	60033-03-6	C05402	Carbohydrates	Saccharides	Disaccharides	0.0254605	0.0231475	0.0256825	0.0247635	0.0159509	0.0124772	0.0161339	0.014854	1.45322	0.00233348	0.0452098	0.599834	-0.737365	down
445	Maltose	3.74	level1	365.104	36.6	POS	C12H22O11	HMDB0000163	69-79-4	C00208	Carbohydrates	Saccharides	Disaccharides	0.0254605	0.0231475	0.0256825	0.0247635	0.0159509	0.0124772	0.0161339	0.014854	1.45322	0.00233348	0.0452098	0.599834	-0.737365	down
486	Quillaic acid	3.7	level1	485.325	291.5	NEG	C30H46O5		631-01-6	C08972	Terpenoids	Triterpenoids	Oleanane triterpenoids	0.453984	0.49697	0.662752	0.537902	0.130404	0.13856	0.21828	0.162415	1.46062	0.00569546	0.0680202	0.301941	-1.72766	down
501	Deoxyadenosine	3.69	level1	252.108	42.6	POS	C10H13N5O3	HMDB0000101	958-09-8	C00559	Carbohydrates	Nucleosides	Purine nucleos(t)ides	0.150461	0.198238	0.212963	0.187221	0.0156086	0.0118728	0.0387122	0.0220645	1.46028	0.00132475	0.0357167	0.117853	-3.08494	down
524	4-Hydroxycinnamic acid	3.68	level1	163.039	180	NEG	C9H8O3	HMDB0002035	7400-08-0	C00811	Shikimates and Phenylpropanoids	Phenylpropanoids (C6-C3)	Cinnamic acids and derivatives	0.132528	0.149483	0.14975	0.14392	0.095305	0.100908	0.0976792	0.097964	1.49683	0.00148766	0.0373185	0.680683	-0.554945	down
527	Ketoleucine	3.68	level1	129.055	70.2	NEG	C6H10O3	HMDB0000695	816-66-0	C00233	Fatty acids	Fatty Acids and Conjugates	Oxo fatty acids	1.03398	0.858683	1.05907	0.983911	0.201801	0.212678	0.207107	0.207196	1.53533	0.00641728	0.0717615	0.210584	-2.24753	down
532	3alpha-Hydroxy-5alpha-androstan-17-one (Androsterone)	3.68	level1	289.216	301.8	NEG	C19H30O2	HMDB0000031	53-41-8	C00523	Terpenoids	Steroids	Androstane steroids	0.0752056	0.0603227	0.0648038	0.0667774	0.029759	0.0168869	0.0266889	0.0244449	1.44946	0.00196463	0.0422545	0.366066	-1.44982	down
567	Ferulate	3.66	level1	193.05	179.4	NEG	C10H10O4	HMDB0000954	537-98-4	C01494	Shikimates and Phenylpropanoids	Phenylpropanoids (C6-C3)	Cinnamic acids and derivatives	0.103981	0.110131	0.111028	0.10838	0.0801743	0.0590103	0.0918384	0.0770077	1.23243	0.0334787	0.160879	0.710536	-0.493021	down
743	delta9-Tetrahydrocannabinol	2.69	level2	315.231	295.8	POS	C21H30O2	HMDB0014613	1972-08-3	C06972	Terpenoids	Meroterpenoids	Cannabinoids	0.0465254	0.070533	0.0507232	0.0559272	0.0312299	0.035578	0.0340597	0.0336225	1.35104	0.0411704	0.177868	0.601184	-0.734122	down
900	4-Hydroxyphenylpyruvic acid	2.59	level2	179.034	194.1	NEG	C9H8O4	HMDB0000707	156-39-8	C01179	Shikimates and Phenylpropanoids			0.082464	0.0729199	0.0870123	0.0807988	0.0620234	0.0652847	0.0623245	0.0632109	1.40668	0.0147501	0.106239	0.782325	-0.35416	down
928	SUCCINATE SEMIALDEHYDE	2.56	level2	101.024	27.7	NEG	C4H6O3	HMDB0001259	692-29-5	C00232	Fatty acids	Fatty acyls	Fatty aldehydes	0.161954	0.17692	0.167671	0.168848	0.110487	0.129241	0.121778	0.120502	1.47078	0.00228122	0.044858	0.713672	-0.486667	down
942	RHAMNOSE	2.54	level2	187.056	22.8	POS	C6H12O5	HMDB0000849	3615-41-6	C00507	Carbohydrates	Saccharides	Monosaccharides	0.0887256	0.102944	0.119378	0.103682	0.267243	0.167361	0.215183	0.216595	1.41779	0.0200791	0.122994	2.08903	1.06283	up
1114	9-HPODE	2.3	level2	311.221	257.7	NEG	C18H32O4	HMDB0062434	29774-12-7	C14827	Fatty acids	Octadecanoids	Other Octadecanoids	1.10344	0.743256	1.34378	1.06349	0.393901	0.409741	0.519692	0.441111	1.40469	0.0253899	0.139307	0.414776	-1.26959	down
