# Supplementary material for: Elucidation of Mechanism of Soil Degradation Caused by Continuous Cropping of Dictyophora rubrovalvata Using Metagenomic and Metabolomic Technologies
Source: Microorganisms. 2025 Sep 19;13(9):2186. doi: 10.3390/microorganisms13092186 (PMC12473074; doi:10.3390/microorganisms13092186)
Supplement: Supplementary file 1 [file microorganisms-13-02186-s001.zip › Table S6.xlsx]

## Sheet: CC1
Table S6 Correlations between bacteria and differential metabolites in the CC1 group
Species	Matebolite	r
g__Sphingomonas	9-HPODE	-0.942857
g__Sphingomonas	(E)-3-(4-hydroxyphenyl)-N-[4-[[(E)-3-(4-hydroxyphenyl)prop-2-enoyl]-[3-[[(E)-3-(4-hydroxyphenyl)prop-2-enoyl]amino]propyl]amino]butyl]prop-2-enamide	0.885714
p__Acidobacteria;unclassified	(E)-3-(4-hydroxyphenyl)-N-[4-[[(E)-3-(4-hydroxyphenyl)prop-2-enoyl]-[3-[[(E)-3-(4-hydroxyphenyl)prop-2-enoyl]amino]propyl]amino]butyl]prop-2-enamide	-0.828571
g__Nitrospira	Docosapentaenoic acid (DPA)	0.942857
g__Nitrospira	Adenosine	0.885714
g__Chryseolinea	9-HPODE	0.942857
g__Chryseolinea	Docosapentaenoic acid (DPA)	0.828571
g__Chryseolinea	Adenosine	0.942857
g__Chryseolinea	Phlorhizin	0.942857
p__Proteobacteria;unclassified	(E)-3-(4-hydroxyphenyl)-N-[4-[[(E)-3-(4-hydroxyphenyl)prop-2-enoyl]-[3-[[(E)-3-(4-hydroxyphenyl)prop-2-enoyl]amino]propyl]amino]butyl]prop-2-enamide	-0.885714
g__Bradyrhizobium	(E)-3-(4-hydroxyphenyl)-N-[4-[[(E)-3-(4-hydroxyphenyl)prop-2-enoyl]-[3-[[(E)-3-(4-hydroxyphenyl)prop-2-enoyl]amino]propyl]amino]butyl]prop-2-enamide	0.828571
g__Mesorhizobium	(E)-3-(4-hydroxyphenyl)-N-[4-[[(E)-3-(4-hydroxyphenyl)prop-2-enoyl]-[3-[[(E)-3-(4-hydroxyphenyl)prop-2-enoyl]amino]propyl]amino]butyl]prop-2-enamide	0.828571
g__Devosia	(E)-3-(4-hydroxyphenyl)-N-[4-[[(E)-3-(4-hydroxyphenyl)prop-2-enoyl]-[3-[[(E)-3-(4-hydroxyphenyl)prop-2-enoyl]amino]propyl]amino]butyl]prop-2-enamide	0.885714
p__Bacteroidetes;unclassified	16-Hydroxypalmitic acid	-0.828571
p__Bacteroidetes;unclassified	9-HPODE	0.828571
p__Bacteroidetes;unclassified	(E)-3-(4-hydroxyphenyl)-N-[4-[[(E)-3-(4-hydroxyphenyl)prop-2-enoyl]-[3-[[(E)-3-(4-hydroxyphenyl)prop-2-enoyl]amino]propyl]amino]butyl]prop-2-enamide	-0.942857
p__Planctomycetes;unclassified	16-Hydroxypalmitic acid	-0.828571
p__Planctomycetes;unclassified	9-HPODE	0.828571
p__Planctomycetes;unclassified	(E)-3-(4-hydroxyphenyl)-N-[4-[[(E)-3-(4-hydroxyphenyl)prop-2-enoyl]-[3-[[(E)-3-(4-hydroxyphenyl)prop-2-enoyl]amino]propyl]amino]butyl]prop-2-enamide	-0.942857
p__Gemmatimonadetes;unclassified	(E)-3-(4-hydroxyphenyl)-N-[4-[[(E)-3-(4-hydroxyphenyl)prop-2-enoyl]-[3-[[(E)-3-(4-hydroxyphenyl)prop-2-enoyl]amino]propyl]amino]butyl]prop-2-enamide	-0.828571

## Sheet: CC2
Table S6 Correlations between bacteria and differential metabolites in the CC2 group
Species	Matebolite	r
g__Sphingomonas	Palmitic acid	0.8286
g__Sphingomonas	13(S)-HODE	-0.9429
g__Sphingomonas	Leucine	-0.8857
g__Sphingomonas	Isoleucine	-0.8857
g__Sphingomonas	RHAMNOSE	-0.8286
g__Sphingomonas	5'-Methylthioadenosine	0.8286
g__Sphingomonas	Phenylalanine	-0.8286
g__Sphingomonas	(E)-3-(4-hydroxyphenyl)-N-[4-[[(E)-3-(4-hydroxyphenyl)prop-2-enoyl]-[3-[[(E)-3-(4-hydroxyphenyl)prop-2-enoyl]amino]propyl]amino]butyl]prop-2-enamide	0.9429
g__Staphylococcus	13(S)-HODE	0.8286
g__Staphylococcus	9-Oxo-10(E),12(E)-octadecadienoic acid	0.8857
g__Staphylococcus	Pyroglutamic acid	0.8857
g__Staphylococcus	Leucine	0.9429
g__Staphylococcus	Isoleucine	0.9429
g__Staphylococcus	13(S)-HpODE	0.8857
g__Staphylococcus	Phenylalanine	0.9429
g__Staphylococcus	2-Phenylacetamide	0.8286
c__Alphaproteobacteria;unclassified	9-Oxo-10(E),12(E)-octadecadienoic acid	-0.9429
c__Alphaproteobacteria;unclassified	Sucrose	0.8286
c__Alphaproteobacteria;unclassified	Trehalose	0.8286
c__Alphaproteobacteria;unclassified	Leucine	-0.8286
c__Alphaproteobacteria;unclassified	Isoleucine	-0.8286
c__Alphaproteobacteria;unclassified	FA 9:1+1O	-0.8286
c__Alphaproteobacteria;unclassified	RHAMNOSE	-0.8857
c__Alphaproteobacteria;unclassified	Phenylalanine	-0.8857
c__Alphaproteobacteria;unclassified	Melibiose	0.8857
c__Alphaproteobacteria;unclassified	Maltose	0.8857
c__Alphaproteobacteria;unclassified	Riboflavin	-0.8286
g__Pseudolabrys	Palmitic acid	0.8857
g__Pseudolabrys	13(S)-HODE	-0.9429
g__Pseudolabrys	Pyroglutamic acid	-0.9429
g__Pseudolabrys	Leucine	-1
g__Pseudolabrys	Isoleucine	-1
g__Pseudolabrys	13(S)-HpODE	-0.9429
g__Pseudolabrys	Deoxyguanosine	-0.8286
g__Pseudolabrys	5'-Methylthioadenosine	0.8857
g__Pseudolabrys	Phenylalanine	-0.8857
g__Bradyrhizobium	13(S)-HODE	-0.8286
g__Bradyrhizobium	9-Oxo-10(E),12(E)-octadecadienoic acid	-0.8857
g__Bradyrhizobium	Pyroglutamic acid	-0.8857
g__Bradyrhizobium	Leucine	-0.9429
g__Bradyrhizobium	Isoleucine	-0.9429
g__Bradyrhizobium	13(S)-HpODE	-0.8857
g__Bradyrhizobium	Phenylalanine	-0.9429
g__Bradyrhizobium	2-Phenylacetamide	-0.8286
g__Streptococcus	Deoxyadenosine	-0.8857
g__Rhodoplanes	Leucine	-0.8286
g__Rhodoplanes	Isoleucine	-0.8286
g__Chryseolinea	FA 9:1+1O	-0.8286
g__Mesorhizobium	Palmitic acid	0.8857
g__Mesorhizobium	13(S)-HODE	-0.9429
g__Mesorhizobium	Leucine	-0.8286
g__Mesorhizobium	Isoleucine	-0.8286
g__Mesorhizobium	Isovaleric acid	-0.9429
g__Mesorhizobium	2-Hydroxybutyric acid	-0.9429
g__Mesorhizobium	3-Hydroxybutyric acid	-0.9429
g__Mesorhizobium	RHAMNOSE	-0.8857
g__Mesorhizobium	5'-Methylthioadenosine	0.8857
g__Mesorhizobium	Melibiose	0.8857
g__Mesorhizobium	Maltose	0.8857
g__Mesorhizobium	(E)-3-(4-hydroxyphenyl)-N-[4-[[(E)-3-(4-hydroxyphenyl)prop-2-enoyl]-[3-[[(E)-3-(4-hydroxyphenyl)prop-2-enoyl]amino]propyl]amino]butyl]prop-2-enamide	0.9429
g__Devosia	Palmitic acid	0.9429
g__Devosia	13(S)-HODE	-1
g__Devosia	Pyroglutamic acid	-0.8857
g__Devosia	Leucine	-0.9429
g__Devosia	Isoleucine	-0.9429
g__Devosia	13(S)-HpODE	-0.8857
g__Devosia	Isovaleric acid	-0.8857
g__Devosia	Thymidine	-0.8286
g__Devosia	2-Hydroxybutyric acid	-0.8857
g__Devosia	3-Hydroxybutyric acid	-0.8857
g__Devosia	5'-Methylthioadenosine	0.9429
g__Devosia	(-)-Jasmonic_acid	0.8286
g__Devosia	(E)-3-(4-hydroxyphenyl)-N-[4-[[(E)-3-(4-hydroxyphenyl)prop-2-enoyl]-[3-[[(E)-3-(4-hydroxyphenyl)prop-2-enoyl]amino]propyl]amino]butyl]prop-2-enamide	0.8857
g__Klebsiella	13(S)-HODE	0.8286
g__Klebsiella	(E)-3-(4-hydroxyphenyl)-N-[4-[[(E)-3-(4-hydroxyphenyl)prop-2-enoyl]-[3-[[(E)-3-(4-hydroxyphenyl)prop-2-enoyl]amino]propyl]amino]butyl]prop-2-enamide	-0.8286
g__Niastella	13(S)-HODE	-0.8857
g__Niastella	Pyroglutamic acid	-0.8286
g__Niastella	Leucine	-0.9429
g__Niastella	Isoleucine	-0.9429
g__Niastella	13(S)-HpODE	-0.8286
g__Niastella	Phenylalanine	-0.9429
g__Niastella	2-Phenylacetamide	-0.8857
g__Niastella	(E)-3-(4-hydroxyphenyl)-N-[4-[[(E)-3-(4-hydroxyphenyl)prop-2-enoyl]-[3-[[(E)-3-(4-hydroxyphenyl)prop-2-enoyl]amino]propyl]amino]butyl]prop-2-enamide	0.8286

## Sheet: CC3
Table S6 Correlations between bacteria and differential metabolites in the CC3 group
Species	Matebolite	r
p__Acidobacteria;unclassified	Ketoleucine	-0.8857
p__Acidobacteria;unclassified	Ferulate	0.8286
p__Acidobacteria;unclassified	Melibiose	0.8286
p__Acidobacteria;unclassified	Maltose	0.8286
c__Betaproteobacteria;unclassified	cis-9-Palmitoleic acid	-0.9429
c__Betaproteobacteria;unclassified	SUCCINATE SEMIALDEHYDE	0.8286
c__Betaproteobacteria;unclassified	3-Hydroxycinnamic acid	0.8286
c__Betaproteobacteria;unclassified	4-Hydroxycinnamic acid	0.8286
c__Betaproteobacteria;unclassified	Leucine	-0.8857
c__Betaproteobacteria;unclassified	Isoleucine	-0.8857
c__Betaproteobacteria;unclassified	Deoxyadenosine	-0.8857
c__Betaproteobacteria;unclassified	4-Hydroxyphenylpyruvic acid	0.8286
c__Betaproteobacteria;unclassified	Phenylalanine	-0.8857
g__Sphingomonas	Ketoleucine	0.9429
g__Sphingomonas	Pyroglutamic acid	0.8286
g__Sphingomonas	Raffinose	0.8286
g__Sphingomonas	(3R,4S,5S,6R)-6-[[(2S,3R,4S,5R,6R)-3,4,5-trihydroxy-6-[[(2S,3R,4S,5R,6R)-3,4,5-trihydroxy-6-(hydroxymethyl)tetrahydropyran-2-yl]oxymethyl]tetrahydropyran-2-yl]oxymethyl]tetrahydropyran-2,3,4,5-tetrol	0.8286
g__Sphingomonas	8-(dimethylamino)-7-methyl-10-[(2S,3S,4R)-2,3,4,5-tetrahydroxypentyl]benzo[g]pteridine-2,4-dione	-0.8857
c__Alphaproteobacteria;unclassified	cis-9-Palmitoleic acid	0.9429
c__Alphaproteobacteria;unclassified	Palmitic acid	-0.8286
c__Alphaproteobacteria;unclassified	16-Hydroxypalmitic acid	-0.8286
c__Alphaproteobacteria;unclassified	Hexadecanedioic acid	-0.9429
c__Alphaproteobacteria;unclassified	SUCCINATE SEMIALDEHYDE	-1
c__Alphaproteobacteria;unclassified	3-Hydroxycinnamic acid	-1
c__Alphaproteobacteria;unclassified	4-Hydroxycinnamic acid	-1
c__Alphaproteobacteria;unclassified	Ferulate	-0.8286
c__Alphaproteobacteria;unclassified	4-Hydroxyphenylpyruvic acid	-1
c__Alphaproteobacteria;unclassified	Glutaric acid	-0.9429
c__Alphaproteobacteria;unclassified	Pyruvaldehyde	-0.8857
c__Alphaproteobacteria;unclassified	delta9-Tetrahydrocannabinol	-0.8286
c__Alphaproteobacteria;unclassified	Melibiose	-0.8286
c__Alphaproteobacteria;unclassified	Maltose	-0.8286
g__Pseudolabrys	cis-9-Palmitoleic acid	0.8857
g__Pseudolabrys	8-(dimethylamino)-7-methyl-10-[(2S,3S,4R)-2,3,4,5-tetrahydroxypentyl]benzo[g]pteridine-2,4-dione	-0.8286
g__Nitrospira	RHAMNOSE	-0.8857
g__Nitrospira	Hexadecanedioic acid	-0.8286
g__Nitrospira	Retinoic acid (Vitamin A acid)	-0.8857
g__Nitrospira	Ferulate	-0.9429
g__Nitrospira	Thymidine	0.8286
g__Nitrospira	Melibiose	-0.9429
g__Nitrospira	Maltose	-0.9429
g__Nitrospira	8-(dimethylamino)-7-methyl-10-[(2S,3S,4R)-2,3,4,5-tetrahydroxypentyl]benzo[g]pteridine-2,4-dione	-0.8857
p__Planctomycetes;unclassified	Ketoleucine	-0.8286
p__Planctomycetes;unclassified	Leucine	-0.8286
p__Planctomycetes;unclassified	Isoleucine	-0.8286
p__Planctomycetes;unclassified	Deoxyadenosine	-0.8286
p__Planctomycetes;unclassified	Phenylalanine	-0.8286
p__Planctomycetes;unclassified	8-(dimethylamino)-7-methyl-10-[(2S,3S,4R)-2,3,4,5-tetrahydroxypentyl]benzo[g]pteridine-2,4-dione	0.9429
p__Proteobacteria;unclassified	Ketoleucine	-0.9429
p__Proteobacteria;unclassified	Pyroglutamic acid	-0.8286
p__Proteobacteria;unclassified	Raffinose	-0.8286
p__Proteobacteria;unclassified	(3R,4S,5S,6R)-6-[[(2S,3R,4S,5R,6R)-3,4,5-trihydroxy-6-[[(2S,3R,4S,5R,6R)-3,4,5-trihydroxy-6-(hydroxymethyl)tetrahydropyran-2-yl]oxymethyl]tetrahydropyran-2-yl]oxymethyl]tetrahydropyran-2,3,4,5-tetrol	-0.8286
p__Proteobacteria;unclassified	8-(dimethylamino)-7-methyl-10-[(2S,3S,4R)-2,3,4,5-tetrahydroxypentyl]benzo[g]pteridine-2,4-dione	0.8857
c__Gammaproteobacteria;unclassified	Palmitic acid	0.8286
c__Gammaproteobacteria;unclassified	Ketoleucine	-0.8857
c__Gammaproteobacteria;unclassified	Quillaic acid	-0.8286
c__Gammaproteobacteria;unclassified	Mannitol	-0.8286
c__Gammaproteobacteria;unclassified	Leucine	-0.8857
c__Gammaproteobacteria;unclassified	Isoleucine	-0.8857
c__Gammaproteobacteria;unclassified	Deoxyadenosine	-0.8857
c__Gammaproteobacteria;unclassified	Pyroglutamic acid	-0.9429
c__Gammaproteobacteria;unclassified	Raffinose	-0.9429
c__Gammaproteobacteria;unclassified	(3R,4S,5S,6R)-6-[[(2S,3R,4S,5R,6R)-3,4,5-trihydroxy-6-[[(2S,3R,4S,5R,6R)-3,4,5-trihydroxy-6-(hydroxymethyl)tetrahydropyran-2-yl]oxymethyl]tetrahydropyran-2-yl]oxymethyl]tetrahydropyran-2,3,4,5-tetrol	-0.9429
c__Gammaproteobacteria;unclassified	Phenylalanine	-0.8857
c__Gammaproteobacteria;unclassified	Valine	-0.8286
c__Gammaproteobacteria;unclassified	4-(Methylamino)butanoic acid	-0.8286
c__Gammaproteobacteria;unclassified	5-Aminopentanoic acid	-0.8286
o__Xanthomonadales;unclassified	cis-9-Palmitoleic acid	-0.8286
o__Xanthomonadales;unclassified	RHAMNOSE	0.8857
o__Xanthomonadales;unclassified	Retinoic acid (Vitamin A acid)	0.8857
o__Xanthomonadales;unclassified	Ferulate	0.9429
o__Xanthomonadales;unclassified	Melibiose	0.9429
o__Xanthomonadales;unclassified	Maltose	0.9429
o__Xanthomonadales;unclassified	Matairesinol	0.8286
o__Xanthomonadales;unclassified	(3R,4R)-4-(1,3-benzodioxol-5-ylmethyl)-3-[(3,4,5-trimethoxyphenyl)methyl]tetrahydrofuran-2-one	0.8286
p__Gemmatimonadetes;unclassified	Ketoleucine	-0.8857
p__Gemmatimonadetes;unclassified	Ferulate	0.8286
p__Gemmatimonadetes;unclassified	Melibiose	0.8286
p__Gemmatimonadetes;unclassified	Maltose	0.8286
g__Rhodoplanes	cis-9-Palmitoleic acid	0.8857
g__Rhodoplanes	8-(dimethylamino)-7-methyl-10-[(2S,3S,4R)-2,3,4,5-tetrahydroxypentyl]benzo[g]pteridine-2,4-dione	-0.8286
g__Bradyrhizobium	cis-9-Palmitoleic acid	0.8857
g__Bradyrhizobium	8-(dimethylamino)-7-methyl-10-[(2S,3S,4R)-2,3,4,5-tetrahydroxypentyl]benzo[g]pteridine-2,4-dione	-0.8286
p__Bacteroidetes;unclassified	gamma-Linolenic acid	-0.8286
p__Bacteroidetes;unclassified	alpha-Linolenic acid	-0.8286
p__Bacteroidetes;unclassified	Ketoleucine	-0.8286
p__Bacteroidetes;unclassified	Mannitol	-0.8857
p__Bacteroidetes;unclassified	Leucine	-1
p__Bacteroidetes;unclassified	Isoleucine	-1
p__Bacteroidetes;unclassified	Caplamin	-0.9429
p__Bacteroidetes;unclassified	Deoxyadenosine	-1
p__Bacteroidetes;unclassified	Pyroglutamic acid	-0.9429
p__Bacteroidetes;unclassified	Pyruvaldehyde	0.8286
p__Bacteroidetes;unclassified	Deoxyguanosine	-0.9429
p__Bacteroidetes;unclassified	Raffinose	-0.9429
p__Bacteroidetes;unclassified	(3R,4S,5S,6R)-6-[[(2S,3R,4S,5R,6R)-3,4,5-trihydroxy-6-[[(2S,3R,4S,5R,6R)-3,4,5-trihydroxy-6-(hydroxymethyl)tetrahydropyran-2-yl]oxymethyl]tetrahydropyran-2-yl]oxymethyl]tetrahydropyran-2,3,4,5-tetrol	-0.9429
p__Bacteroidetes;unclassified	Phenylalanine	-1
p__Bacteroidetes;unclassified	Valine	-0.8857
p__Bacteroidetes;unclassified	4-(Methylamino)butanoic acid	-0.8857
p__Bacteroidetes;unclassified	5-Aminopentanoic acid	-0.8857
g__Chryseolinea	9-HPODE	-0.8286
g__Chryseolinea	Hexadecanedioic acid	-0.9429
g__Chryseolinea	SUCCINATE SEMIALDEHYDE	-0.8857
g__Chryseolinea	3-Hydroxycinnamic acid	-0.8857
g__Chryseolinea	4-Hydroxycinnamic acid	-0.8857
g__Chryseolinea	Ferulate	-0.8857
g__Chryseolinea	4-Hydroxyphenylpyruvic acid	-0.8857
g__Chryseolinea	Pyruvaldehyde	-0.8286
g__Chryseolinea	Melibiose	-0.8857
g__Chryseolinea	Maltose	-0.8857
g__Chryseolinea	8-(dimethylamino)-7-methyl-10-[(2S,3S,4R)-2,3,4,5-tetrahydroxypentyl]benzo[g]pteridine-2,4-dione	-0.9429
g__Mesorhizobium	Hexadecanedioic acid	-0.8857
g__Mesorhizobium	Caplamin	0.8286
g__Mesorhizobium	Deoxyguanosine	0.8286
g__Mesorhizobium	8-(dimethylamino)-7-methyl-10-[(2S,3S,4R)-2,3,4,5-tetrahydroxypentyl]benzo[g]pteridine-2,4-dione	-1
g__Devosia	Ketoleucine	0.8286
g__Devosia	Leucine	0.8286
g__Devosia	Isoleucine	0.8286
g__Devosia	Deoxyadenosine	0.8286
g__Devosia	Phenylalanine	0.8286
g__Devosia	8-(dimethylamino)-7-methyl-10-[(2S,3S,4R)-2,3,4,5-tetrahydroxypentyl]benzo[g]pteridine-2,4-dione	-0.9429
g__Niastella	Ketoleucine	0.8857
g__Niastella	Ferulate	-0.8286
g__Niastella	Melibiose	-0.8286
g__Niastella	Maltose	-0.8286
p__Verrucomicrobia;unclassified	Ketoleucine	-1
p__Verrucomicrobia;unclassified	Mannitol	-0.8857
p__Verrucomicrobia;unclassified	Leucine	-0.8286
p__Verrucomicrobia;unclassified	Isoleucine	-0.8286
p__Verrucomicrobia;unclassified	Deoxyadenosine	-0.8286
p__Verrucomicrobia;unclassified	Pyroglutamic acid	-0.9429
p__Verrucomicrobia;unclassified	Raffinose	-0.9429
p__Verrucomicrobia;unclassified	(3R,4S,5S,6R)-6-[[(2S,3R,4S,5R,6R)-3,4,5-trihydroxy-6-[[(2S,3R,4S,5R,6R)-3,4,5-trihydroxy-6-(hydroxymethyl)tetrahydropyran-2-yl]oxymethyl]tetrahydropyran-2-yl]oxymethyl]tetrahydropyran-2,3,4,5-tetrol	-0.9429
p__Verrucomicrobia;unclassified	Phenylalanine	-0.8286
p__Verrucomicrobia;unclassified	Valine	-0.8857
p__Verrucomicrobia;unclassified	4-(Methylamino)butanoic acid	-0.8857
p__Verrucomicrobia;unclassified	5-Aminopentanoic acid	-0.8857
g__Steroidobacter	cis-9-Palmitoleic acid	0.8857
g__Steroidobacter	Palmitic acid	-0.9429
g__Steroidobacter	RHAMNOSE	-0.8286
g__Steroidobacter	Hexadecanedioic acid	-0.8857
g__Steroidobacter	SUCCINATE SEMIALDEHYDE	-0.9429
g__Steroidobacter	3-Hydroxycinnamic acid	-0.9429
g__Steroidobacter	4-Hydroxycinnamic acid	-0.9429
g__Steroidobacter	Retinoic acid (Vitamin A acid)	-0.8286
g__Steroidobacter	Caplamin	0.8286
g__Steroidobacter	4-Hydroxyphenylpyruvic acid	-0.9429
g__Steroidobacter	Glutaric acid	-1
g__Steroidobacter	Pyruvaldehyde	-0.9429
g__Steroidobacter	Deoxyguanosine	0.8286
g__Steroidobacter	Thymidine	0.8857
