# Supplementary material for: Elucidation of Mechanism of Soil Degradation Caused by Continuous Cropping of Dictyophora rubrovalvata Using Metagenomic and Metabolomic Technologies
Source: Microorganisms. 2025 Sep 19;13(9):2186. doi: 10.3390/microorganisms13092186 (PMC12473074; doi:10.3390/microorganisms13092186)
Supplement: Supplementary file 1 [file microorganisms-13-02186-s001.zip › Table S7.xlsx]

## Sheet: CC1
Table S7 Correlations between fungi and differential metabolites in the CC1 group
Species	Matebolite	r
g__Rhizophagus	Phlorhizin	0.9429
g__Mucor	9-HPODE	-1
g__Mucor	Adenosine	-0.8857
g__Mucor	Phlorhizin	-0.8286
g__Fusarium	3-Hydroxycinnamic acid	-0.8286
g__Fusarium	4-Hydroxycinnamic acid	-0.8286
g__Piromyces	Methyl jasmonate	0.8286
g__Basidiobolus	9-HPODE	0.8804
g__Basidiobolus	Phlorhizin	0.8804
g__Basidiobolus	(E)-3-(4-hydroxyphenyl)-N-[4-[[(E)-3-(4-hydroxyphenyl)prop-2-enoyl]-[3-[[(E)-3-(4-hydroxyphenyl)prop-2-enoyl]amino]propyl]amino]butyl]prop-2-enamide	-0.8804
g__Verticillium	Adenosine	-0.8286
g__Gelatoporia	(E)-3-(4-hydroxyphenyl)-N-[4-[[(E)-3-(4-hydroxyphenyl)prop-2-enoyl]-[3-[[(E)-3-(4-hydroxyphenyl)prop-2-enoyl]amino]propyl]amino]butyl]prop-2-enamide	-0.8407
g__Mixia	9-HPODE	-0.8857
g__Mixia	Adenosine	-0.8857
g__Mixia	Phlorhizin	-0.8857
g__Linnemannia	9-HPODE	0.8857
g__Linnemannia	Adenosine	0.8857
g__Linnemannia	Phlorhizin	0.8857
g__Lomentospora	9-HPODE	-0.8197
g__Lomentospora	Adenosine	-0.8804
g__Melampsora	16-Hydroxypalmitic acid	0.8857
g__Melampsora	(E)-3-(4-hydroxyphenyl)-N-[4-[[(E)-3-(4-hydroxyphenyl)prop-2-enoyl]-[3-[[(E)-3-(4-hydroxyphenyl)prop-2-enoyl]amino]propyl]amino]butyl]prop-2-enamide	0.8286
g__Lobosporangium	16-Hydroxypalmitic acid	0.9429
g__Lobosporangium	(E)-3-(4-hydroxyphenyl)-N-[4-[[(E)-3-(4-hydroxyphenyl)prop-2-enoyl]-[3-[[(E)-3-(4-hydroxyphenyl)prop-2-enoyl]amino]propyl]amino]butyl]prop-2-enamide	0.8857

## Sheet: CC2
Table S7 Correlations between fungi and differential metabolites in the CC2 group
Species	Matebolite	r
g__Glomus	FA 9:1+1O	-0.8857
g__Glomus	Melibiose	0.8286
g__Glomus	Maltose	0.8286
g__Mucor	Palmitic acid	0.9429
g__Mucor	13(S)-HODE	-0.8857
g__Mucor	Pyroglutamic acid	-0.8857
g__Mucor	Leucine	-0.8286
g__Mucor	Isoleucine	-0.8286
g__Mucor	13(S)-HpODE	-0.8857
g__Mucor	Isovaleric acid	-0.8286
g__Mucor	Thymidine	-0.8286
g__Mucor	2-Hydroxybutyric acid	-0.8286
g__Mucor	3-Hydroxybutyric acid	-0.8286
g__Mucor	5'-Methylthioadenosine	0.9429
g__Mucor	(-)-Jasmonic_acid	0.8286
g__Kluyveromyces	Palmitic acid	-0.8804
g__Kluyveromyces	Myristic acid	0.8804
g__Kluyveromyces	16-Hydroxypalmitic acid	-0.8804
g__Kluyveromyces	9-HPODE	0.8804
g__Kluyveromyces	9-Oxo-10(E),12(E)-octadecadienoic acid	0.8804
g__Kluyveromyces	Pyroglutamic acid	0.8804
g__Kluyveromyces	13(S)-HpODE	0.8804
g__Kluyveromyces	Isovaleric acid	0.8804
g__Kluyveromyces	4-hydroxy-7H-furo[3,2-g]chromen-7-one	-0.8197
g__Kluyveromyces	Thymidine	0.9411
g__Kluyveromyces	2-Hydroxybutyric acid	0.8804
g__Kluyveromyces	3-Hydroxybutyric acid	0.8804
g__Kluyveromyces	Deoxyguanosine	0.9411
g__Kluyveromyces	5'-Methylthioadenosine	-0.8804
g__Kluyveromyces	Melibiose	-0.8804
g__Kluyveromyces	Maltose	-0.8804
g__Kluyveromyces	8-(dimethylamino)-7-methyl-10-[(2S,3S,4R)-2,3,4,5-tetrahydroxypentyl]benzo[g]pteridine-2,4-dione	0.8804
g__Kluyveromyces	(-)-Jasmonic_acid	-0.9411
g__Anaeromyces	9-Oxo-10(E),12(E)-octadecadienoic acid	-1
g__Anaeromyces	Pyroglutamic acid	-0.8286
g__Anaeromyces	13(S)-HpODE	-0.8286
g__Anaeromyces	Isovaleric acid	-0.8286
g__Anaeromyces	2-Hydroxybutyric acid	-0.8286
g__Anaeromyces	3-Hydroxybutyric acid	-0.8286
g__Anaeromyces	Melibiose	0.9429
g__Anaeromyces	Maltose	0.9429
g__Gelatoporia	Palmitic acid	-0.9276
g__Gelatoporia	13(S)-HODE	0.9856
g__Gelatoporia	Pyroglutamic acid	0.9276
g__Gelatoporia	Leucine	0.9856
g__Gelatoporia	Isoleucine	0.9856
g__Gelatoporia	13(S)-HpODE	0.9276
g__Gelatoporia	Isovaleric acid	0.8407
g__Gelatoporia	Thymidine	0.8117
g__Gelatoporia	2-Hydroxybutyric acid	0.8407
g__Gelatoporia	3-Hydroxybutyric acid	0.8407
g__Gelatoporia	Deoxyguanosine	0.8117
g__Gelatoporia	5'-Methylthioadenosine	-0.9276
g__Gelatoporia	Phenylalanine	0.8407
g__Gelatoporia	(-)-Jasmonic_acid	-0.8117
g__Gelatoporia	(E)-3-(4-hydroxyphenyl)-N-[4-[[(E)-3-(4-hydroxyphenyl)prop-2-enoyl]-[3-[[(E)-3-(4-hydroxyphenyl)prop-2-enoyl]amino]propyl]amino]butyl]prop-2-enamide	-0.8407
g__Saitoella	Palmitic acid	-0.8857
g__Saitoella	13(S)-HODE	0.9429
g__Saitoella	Leucine	0.8286
g__Saitoella	Isoleucine	0.8286
g__Saitoella	Isovaleric acid	0.9429
g__Saitoella	2-Hydroxybutyric acid	0.9429
g__Saitoella	3-Hydroxybutyric acid	0.9429
g__Saitoella	RHAMNOSE	0.8857
g__Saitoella	5'-Methylthioadenosine	-0.8857
g__Saitoella	Melibiose	-0.8857
g__Saitoella	Maltose	-0.8857
g__Saitoella	(E)-3-(4-hydroxyphenyl)-N-[4-[[(E)-3-(4-hydroxyphenyl)prop-2-enoyl]-[3-[[(E)-3-(4-hydroxyphenyl)prop-2-enoyl]amino]propyl]amino]butyl]prop-2-enamide	-0.9429
g__Pleurotus	Isovaleric acid	0.8286
g__Pleurotus	2-Hydroxybutyric acid	0.8286
g__Pleurotus	3-Hydroxybutyric acid	0.8286
g__Calocera	Palmitic acid	-0.8804
g__Calocera	13(S)-HODE	0.9411
g__Calocera	9-Oxo-10(E),12(E)-octadecadienoic acid	0.8804
g__Calocera	Pyroglutamic acid	0.8804
g__Calocera	Leucine	0.9411
g__Calocera	Isoleucine	0.9411
g__Calocera	13(S)-HpODE	0.8804
g__Calocera	Isovaleric acid	0.8804
g__Calocera	2-Hydroxybutyric acid	0.8804
g__Calocera	3-Hydroxybutyric acid	0.8804
g__Calocera	RHAMNOSE	0.8804
g__Calocera	5'-Methylthioadenosine	-0.8804
g__Calocera	Phenylalanine	0.8804
g__Calocera	Melibiose	-0.8804
g__Calocera	Maltose	-0.8804
g__Calocera	(E)-3-(4-hydroxyphenyl)-N-[4-[[(E)-3-(4-hydroxyphenyl)prop-2-enoyl]-[3-[[(E)-3-(4-hydroxyphenyl)prop-2-enoyl]amino]propyl]amino]butyl]prop-2-enamide	-0.8804
g__Candida	Palmitic acid	-0.8804
g__Candida	Myristic acid	0.8804
g__Candida	16-Hydroxypalmitic acid	-0.8804
g__Candida	9-HPODE	0.8804
g__Candida	9-Oxo-10(E),12(E)-octadecadienoic acid	0.8804
g__Candida	Pyroglutamic acid	0.8804
g__Candida	13(S)-HpODE	0.8804
g__Candida	Isovaleric acid	0.8804
g__Candida	4-hydroxy-7H-furo[3,2-g]chromen-7-one	-0.8197
g__Candida	Thymidine	0.9411
g__Candida	2-Hydroxybutyric acid	0.8804
g__Candida	3-Hydroxybutyric acid	0.8804
g__Candida	Deoxyguanosine	0.9411
g__Candida	5'-Methylthioadenosine	-0.8804
g__Candida	Melibiose	-0.8804
g__Candida	Maltose	-0.8804
g__Candida	8-(dimethylamino)-7-methyl-10-[(2S,3S,4R)-2,3,4,5-tetrahydroxypentyl]benzo[g]pteridine-2,4-dione	0.8804
g__Candida	(-)-Jasmonic_acid	-0.9411
g__Syncephalis	16-Hydroxypalmitic acid	0.8804
g__Syncephalis	9-Oxo-10(E),12(E)-octadecadienoic acid	-0.9411
g__Syncephalis	Sucrose	0.9411
g__Syncephalis	Trehalose	0.9411
g__Syncephalis	Mannitol	0.8804
g__Syncephalis	RHAMNOSE	-0.8804
g__Syncephalis	Phenylalanine	-0.8804
g__Syncephalis	Melibiose	0.8804
g__Syncephalis	Maltose	0.8804
g__Syncephalis	2-Phenylacetamide	-0.8804
g__Syncephalis	Riboflavin	-0.9411
g__Rhizoctonia	Isovaleric acid	0.8286
g__Rhizoctonia	FA 9:1+1O	0.8286
g__Rhizoctonia	2-Hydroxybutyric acid	0.8286
g__Rhizoctonia	3-Hydroxybutyric acid	0.8286
g__Rhizoctonia	RHAMNOSE	0.8286
g__Rhizoctonia	Melibiose	-0.8857
g__Rhizoctonia	Maltose	-0.8857
g__Rhizopogon	Palmitic acid	-0.8286
g__Rhizopogon	16-Hydroxypalmitic acid	-0.8286
g__Rhizopogon	9-Oxo-10(E),12(E)-octadecadienoic acid	0.9429
g__Rhizopogon	Isovaleric acid	0.9429
g__Rhizopogon	2-Hydroxybutyric acid	0.9429
g__Rhizopogon	3-Hydroxybutyric acid	0.9429
g__Rhizopogon	RHAMNOSE	0.8286
g__Rhizopogon	5'-Methylthioadenosine	-0.8286
g__Rhizopogon	Melibiose	-1
g__Rhizopogon	Maltose	-1
g__Verticillium	Palmitic acid	0.9429
g__Verticillium	13(S)-HODE	-0.8857
g__Verticillium	Pyroglutamic acid	-0.8857
g__Verticillium	Leucine	-0.8286
g__Verticillium	Isoleucine	-0.8286
g__Verticillium	13(S)-HpODE	-0.8857
g__Verticillium	Isovaleric acid	-0.8286
g__Verticillium	Thymidine	-0.8286
g__Verticillium	2-Hydroxybutyric acid	-0.8286
g__Verticillium	3-Hydroxybutyric acid	-0.8286
g__Verticillium	5'-Methylthioadenosine	0.9429
g__Verticillium	(-)-Jasmonic_acid	0.8286
g__Laetiporus	Palmitic acid	-0.8407
g__Laetiporus	Myristic acid	0.9276
g__Laetiporus	16-Hydroxypalmitic acid	-0.9276
g__Laetiporus	9-HPODE	0.9276
g__Laetiporus	9-Oxo-10(E),12(E)-octadecadienoic acid	0.8407
g__Laetiporus	Isovaleric acid	0.9276
g__Laetiporus	Thymidine	0.8986
g__Laetiporus	2-Hydroxybutyric acid	0.9276
g__Laetiporus	3-Hydroxybutyric acid	0.9276
g__Laetiporus	Mannitol	-0.8117
g__Laetiporus	Deoxyguanosine	0.8117
g__Laetiporus	5'-Methylthioadenosine	-0.8407
g__Laetiporus	Melibiose	-0.9276
g__Laetiporus	Maltose	-0.9276
g__Laetiporus	8-(dimethylamino)-7-methyl-10-[(2S,3S,4R)-2,3,4,5-tetrahydroxypentyl]benzo[g]pteridine-2,4-dione	0.9276
g__Laetiporus	(-)-Jasmonic_acid	-0.8986
g__Purpureocillium	Palmitic acid	0.8286
g__Purpureocillium	16-Hydroxypalmitic acid	0.8286
g__Purpureocillium	9-Oxo-10(E),12(E)-octadecadienoic acid	-0.9429
g__Purpureocillium	Isovaleric acid	-0.9429
g__Purpureocillium	2-Hydroxybutyric acid	-0.9429
g__Purpureocillium	3-Hydroxybutyric acid	-0.9429
g__Purpureocillium	RHAMNOSE	-0.8286
g__Purpureocillium	5'-Methylthioadenosine	0.8286
g__Purpureocillium	Melibiose	1
g__Purpureocillium	Maltose	1

## Sheet: CC3
Table S7 Correlations between fungi and differential metabolites in the CC3 group
Species	Matebolite	r
g__Glomus	RHAMNOSE	-0.9429
g__Glomus	SUCCINATE SEMIALDEHYDE	-0.8286
g__Glomus	3-Hydroxycinnamic acid	-0.8286
g__Glomus	4-Hydroxycinnamic acid	-0.8286
g__Glomus	Retinoic acid (Vitamin A acid)	-0.9429
g__Glomus	Ferulate	-1
g__Glomus	4-Hydroxyphenylpyruvic acid	-0.8286
g__Glomus	Melibiose	-1
g__Glomus	Maltose	-1
g__Glomus	Matairesinol	-0.8857
g__Rhizophagus	Isomaltose	0.8286
g__Rhizophagus	Cellobiose	0.8286
g__Paxillus	Pregnenolone sulfate	-0.9429
g__Anaeromyces	Palmitic acid	-0.8286
g__Anaeromyces	RHAMNOSE	-0.9429
g__Anaeromyces	SUCCINATE SEMIALDEHYDE	-0.8286
g__Anaeromyces	3-Hydroxycinnamic acid	-0.8286
g__Anaeromyces	4-Hydroxycinnamic acid	-0.8286
g__Anaeromyces	Retinoic acid (Vitamin A acid)	-0.9429
g__Anaeromyces	Ferulate	-1
g__Anaeromyces	4-Hydroxyphenylpyruvic acid	-0.8286
g__Anaeromyces	Melibiose	-1
g__Anaeromyces	Maltose	-1
g__Anaeromyces	Matairesinol	-0.8857
g__Aspergillus	Palmitic acid	0.8117
g__Aspergillus	Ketoleucine	-0.9276
g__Aspergillus	Quillaic acid	-0.8117
g__Aspergillus	Mannitol	-0.8986
g__Aspergillus	Leucine	-0.9276
g__Aspergillus	Isoleucine	-0.9276
g__Aspergillus	Caplamin	-0.8407
g__Aspergillus	Deoxyadenosine	-0.9276
g__Aspergillus	Pyroglutamic acid	-0.9856
g__Aspergillus	Deoxyguanosine	-0.8407
g__Aspergillus	Thymidine	-0.8117
g__Aspergillus	Raffinose	-0.9856
g__Aspergillus	(3R,4S,5S,6R)-6-[[(2S,3R,4S,5R,6R)-3,4,5-trihydroxy-6-[[(2S,3R,4S,5R,6R)-3,4,5-trihydroxy-6-(hydroxymethyl)tetrahydropyran-2-yl]oxymethyl]tetrahydropyran-2-yl]oxymethyl]tetrahydropyran-2,3,4,5-tetrol	-0.9856
g__Aspergillus	Phenylalanine	-0.9276
g__Aspergillus	Valine	-0.8986
g__Aspergillus	4-(Methylamino)butanoic acid	-0.8986
g__Aspergillus	5-Aminopentanoic acid	-0.8986
g__Fusarium	Ketoleucine	-0.8857
g__Fusarium	Mannitol	-0.8286
g__Fusarium	Ferulate	0.8286
g__Fusarium	Melibiose	0.8286
g__Fusarium	Maltose	0.8286
g__Fusarium	Valine	-0.8286
g__Fusarium	4-(Methylamino)butanoic acid	-0.8286
g__Fusarium	5-Aminopentanoic acid	-0.8286
g__Fusarium	8-(dimethylamino)-7-methyl-10-[(2S,3S,4R)-2,3,4,5-tetrahydroxypentyl]benzo[g]pteridine-2,4-dione	0.9429
g__Diversispora	Pregnenolone sulfate	0.8857
g__Coleophoma	Palmitic acid	0.9411
g__Coleophoma	Ketoleucine	-0.8804
g__Coleophoma	RHAMNOSE	0.8804
g__Coleophoma	Retinoic acid (Vitamin A acid)	0.8804
g__Coleophoma	Mannitol	-0.9411
g__Coleophoma	Leucine	-0.8804
g__Coleophoma	Isoleucine	-0.8804
g__Coleophoma	Caplamin	-0.8804
g__Coleophoma	Deoxyadenosine	-0.8804
g__Coleophoma	Glutaric acid	0.8804
g__Coleophoma	Pyroglutamic acid	-0.9411
g__Coleophoma	Pyruvaldehyde	0.8804
g__Coleophoma	Deoxyguanosine	-0.8804
g__Coleophoma	Thymidine	-0.9411
g__Coleophoma	Raffinose	-0.9411
g__Coleophoma	(3R,4S,5S,6R)-6-[[(2S,3R,4S,5R,6R)-3,4,5-trihydroxy-6-[[(2S,3R,4S,5R,6R)-3,4,5-trihydroxy-6-(hydroxymethyl)tetrahydropyran-2-yl]oxymethyl]tetrahydropyran-2-yl]oxymethyl]tetrahydropyran-2,3,4,5-tetrol	-0.9411
g__Coleophoma	Phenylalanine	-0.8804
g__Coleophoma	Valine	-0.9411
g__Coleophoma	4-(Methylamino)butanoic acid	-0.9411
g__Coleophoma	5-Aminopentanoic acid	-0.9411
g__Gelatoporia	Ketoleucine	-0.9276
g__Gelatoporia	Ferulate	0.8117
g__Gelatoporia	Pyroglutamic acid	-0.8117
g__Gelatoporia	Raffinose	-0.8117
g__Gelatoporia	(3R,4S,5S,6R)-6-[[(2S,3R,4S,5R,6R)-3,4,5-trihydroxy-6-[[(2S,3R,4S,5R,6R)-3,4,5-trihydroxy-6-(hydroxymethyl)tetrahydropyran-2-yl]oxymethyl]tetrahydropyran-2-yl]oxymethyl]tetrahydropyran-2,3,4,5-tetrol	-0.8117
g__Gelatoporia	Melibiose	0.8117
g__Gelatoporia	Maltose	0.8117
g__Gelatoporia	8-(dimethylamino)-7-methyl-10-[(2S,3S,4R)-2,3,4,5-tetrahydroxypentyl]benzo[g]pteridine-2,4-dione	0.8407
g__Laetiporus	9-HPODE	0.8804
g__Laetiporus	8-(dimethylamino)-7-methyl-10-[(2S,3S,4R)-2,3,4,5-tetrahydroxypentyl]benzo[g]pteridine-2,4-dione	0.8197
g__Pleurotus	Pregnenolone sulfate	-0.8286
g__Verticillium	cis-8,11,14-Eicosatrienoic acid	-0.8286
g__Rhizopogon	9-HPODE	0.8857
g__Purpureocillium	RHAMNOSE	-0.8857
g__Purpureocillium	Hexadecanedioic acid	-0.8286
g__Purpureocillium	Retinoic acid (Vitamin A acid)	-0.8857
g__Purpureocillium	Ferulate	-0.9429
g__Purpureocillium	Thymidine	0.8286
g__Purpureocillium	Melibiose	-0.9429
g__Purpureocillium	Maltose	-0.9429
g__Purpureocillium	8-(dimethylamino)-7-methyl-10-[(2S,3S,4R)-2,3,4,5-tetrahydroxypentyl]benzo[g]pteridine-2,4-dione	-0.8857
g__Syncephalis	cis-9-Palmitoleic acid	0.8804
g__Syncephalis	Palmitic acid	-0.9411
g__Syncephalis	RHAMNOSE	-0.9411
g__Syncephalis	Hexadecanedioic acid	-0.8804
g__Syncephalis	SUCCINATE SEMIALDEHYDE	-0.9411
g__Syncephalis	3-Hydroxycinnamic acid	-0.9411
g__Syncephalis	4-Hydroxycinnamic acid	-0.9411
g__Syncephalis	Retinoic acid (Vitamin A acid)	-0.9411
g__Syncephalis	Ferulate	-0.9411
g__Syncephalis	4-Hydroxyphenylpyruvic acid	-0.9411
g__Syncephalis	Glutaric acid	-0.9411
g__Syncephalis	Pyruvaldehyde	-0.8804
g__Syncephalis	Thymidine	0.8804
g__Syncephalis	Melibiose	-0.9411
g__Syncephalis	Maltose	-0.9411
g__Syncephalis	Matairesinol	-0.8197
g__Rhizopus	RHAMNOSE	-0.8857
g__Rhizopus	Hexadecanedioic acid	-0.8286
g__Rhizopus	Retinoic acid (Vitamin A acid)	-0.8857
g__Rhizopus	Ferulate	-0.9429
g__Rhizopus	Thymidine	0.8286
g__Rhizopus	Melibiose	-0.9429
g__Rhizopus	Maltose	-0.9429
g__Rhizopus	8-(dimethylamino)-7-methyl-10-[(2S,3S,4R)-2,3,4,5-tetrahydroxypentyl]benzo[g]pteridine-2,4-dione	-0.8857
g__Mixia	Palmitic acid	-0.8286
g__Mixia	Ketoleucine	0.8857
g__Mixia	Quillaic acid	0.8286
g__Mixia	Mannitol	0.8286
g__Mixia	Leucine	0.8857
g__Mixia	Isoleucine	0.8857
g__Mixia	Deoxyadenosine	0.8857
g__Mixia	Pyroglutamic acid	0.9429
g__Mixia	Raffinose	0.9429
g__Mixia	(3R,4S,5S,6R)-6-[[(2S,3R,4S,5R,6R)-3,4,5-trihydroxy-6-[[(2S,3R,4S,5R,6R)-3,4,5-trihydroxy-6-(hydroxymethyl)tetrahydropyran-2-yl]oxymethyl]tetrahydropyran-2-yl]oxymethyl]tetrahydropyran-2,3,4,5-tetrol	0.9429
g__Mixia	Phenylalanine	0.8857
g__Mixia	Valine	0.8286
g__Mixia	4-(Methylamino)butanoic acid	0.8286
g__Mixia	5-Aminopentanoic acid	0.8286
g__Piromyces	Palmitic acid	-1
g__Piromyces	RHAMNOSE	-0.9429
g__Piromyces	SUCCINATE SEMIALDEHYDE	-0.8286
g__Piromyces	3-Hydroxycinnamic acid	-0.8286
g__Piromyces	4-Hydroxycinnamic acid	-0.8286
g__Piromyces	Retinoic acid (Vitamin A acid)	-0.9429
g__Piromyces	Mannitol	0.8286
g__Piromyces	Ferulate	-0.8286
g__Piromyces	4-Hydroxyphenylpyruvic acid	-0.8286
g__Piromyces	Glutaric acid	-0.9429
g__Piromyces	Pyruvaldehyde	-0.8857
g__Piromyces	Thymidine	0.9429
g__Piromyces	Melibiose	-0.8286
g__Piromyces	Maltose	-0.8286
g__Piromyces	Valine	0.8286
g__Piromyces	4-(Methylamino)butanoic acid	0.8286
g__Piromyces	5-Aminopentanoic acid	0.8286
g__Piromyces	Matairesinol	-0.8286
